# Supplementary material for: Effects of public health interventions on the epidemiological spread during the first wave of the COVID-19 outbreak in Thailand
Source: PLoS One. 2021 Feb 19;16(2):e0246274. doi: 10.1371/journal.pone.0246274 (PMC7894963; doi:10.1371/journal.pone.0246274)
Supplement: S1 File — (ZIP) [file pone.0246274.s001.zip]

Archive with 8 entries (7 files):
- S1_file_ThailandDailyCovid-19Cases-ENG/
- __MACOSX/._S1_file_ThailandDailyCovid-19Cases-ENG
- S1_file_ThailandDailyCovid-19Cases-ENG/covid-19-daily-english-final.xlsx
- __MACOSX/S1_file_ThailandDailyCovid-19Cases-ENG/._covid-19-daily-english-final.xlsx
- S1_file_ThailandDailyCovid-19Cases-ENG/~$covid-19-daily-english-final.xlsx
- __MACOSX/S1_file_ThailandDailyCovid-19Cases-ENG/._~$covid-19-daily-english-final.xlsx
- S1_file_ThailandDailyCovid-19Cases-ENG/covid-19-daily-english-final.csv
- __MACOSX/S1_file_ThailandDailyCovid-19Cases-ENG/._covid-19-daily-english-final.csv
