# Supplementary material for: Effects of public health interventions on the epidemiological spread during the first wave of the COVID-19 outbreak in Thailand
Source: PLoS One. 2021 Feb 19;16(2):e0246274. doi: 10.1371/journal.pone.0246274 (PMC7894963; doi:10.1371/journal.pone.0246274)
Supplement: S1 File — (ZIP) [file pone.0246274.s001.zip › S1_file_ThailandDailyCovid-19Cases-ENG/covid-19-daily-english-final.csv]

no	age	sex	nationality	Province of isolation	Province of onset	quarantine
1	61	Female	China	Bangkok	Bangkok
2	74	Female	China	Bangkok	Bangkok
3	73	Female	Thailand	Nakhon Pathom	Nakhon Pathom
4	68	Male	China	Bangkok	Bangkok
5	66	Female	China	Nonthaburi	Bangkok
6	33	Female	China	Bangkok	Bangkok
7	57	Female	China	Bangkok	Bangkok
8	73	Female	China	Prachuap Khiri Khan	Prachuap Khiri Khan
9	63	Male	China	Bangkok	Bangkok
10	28	Female	China	Nonthaburi	Nonthaburi
11	33	Male	China	Bangkok	Bangkok
12	61	Male	China	Bangkok	Bangkok
13	6	Male	China	Bangkok	Bangkok
14	32	Female	China	Phuket	Phuket
15	56	Male	China	Bangkok	Bangkok
16	50	Male	Thailand	Bangkok	Bangkok
17	28	Male	China	Chiang Rai	Chiang Rai
18	30	Male	China	Bangkok	Bangkok
19	33	Male	China	Bangkok	Bangkok
20	43	Female	Thailand	Bangkok	Bangkok
21	49	Male	Thailand	Bangkok	Bangkok
22	33	Male	China	Bangkok	Bangkok
23	45	Male	Thailand	Prachuap Khiri Khan	Prachuap Khiri Khan
24	31	Female	China	Krabi	Krabi
25	70	Male	Thailand	Samut Prakan	Samut Prakan
26	36	Male	China	Phuket	Phuket
27	35	Male	Thailand	Samut Prakan	Samut Prakan
28	56	Female	China	Bangkok	Bangkok
29	32	Female	China	Bangkok	Bangkok
30	62	Male	China	Bangkok	Bangkok
31	3	Female	Thailand	Samut Prakan	Samut Prakan
32	24	Male	Thailand	Chonburi	Chonburi	State Quarantine
33	55	Female	China	Bangkok	Bangkok
34	35	Female	Thailand	Samut Prakan	Samut Prakan
35	69	Female	China	Bangkok	Bangkok
36	31	Female	Thailand	Bangkok	Bangkok
37	29	Male	Thailand	Bangkok	Bangkok
38	64	Male	Thailand	Bangkok	Bangkok
39	62	Female	Thailand	Bangkok	Bangkok
40	8	Male	Thailand	Bangkok	Bangkok
41	25	Male	Thailand	Nonthaburi	Nonthaburi
42	21	Male	Thailand	Bangkok	Bangkok
43	22	Female	Thailand	Bangkok	Bangkok
44	29	Male	Italy	Chonburi	Chonburi
45	41	Male	Thailand	Chonburi	Chonburi
46	24	Male	China	Nonthaburi	Nonthaburi
47	22	Male	Thailand	Nakhon Si Thammarat	Nakhon Si Thammarat
48	43	Male	United Kingdom	Bangkok	Bangkok
49	40	Male	Thailand	Bangkok	Bangkok
50	39	Male	Thailand	Bangkok	Bangkok
51	41	Female	Thailand	Suphan Buri	Suphan Buri
52	46	Female	Thailand	Bangkok	Nakhon Pathom
53	47	Male	Thailand	Bangkok	Bangkok
54	21	Male	Thailand	Bangkok	Bangkok
55	40	Male	Thailand	Bangkok	Bangkok
56	25	Male	Thailand	Bangkok	Bangkok
57	27	Female	Thailand	Bangkok	Bangkok
58	40	Male	Thailand	Bangkok	Bangkok
59	36	Male	Singapore	Bangkok	Bangkok
60	29	Female	Thailand	Bangkok	Bangkok
61	32	Male	Thailand	Bangkok	Bangkok
62	33	Female	Thailand	Bangkok	Bangkok
63	32	Male	Thailand	Bangkok	Bangkok
64	38	Female	Thailand	Bangkok	Bangkok
65	37	Female	Thailand	Bangkok	Bangkok
66	37	Female	Thailand	Bangkok	Bangkok
67	26	Female	Thailand	Bangkok	Bangkok
68	37	Male	Thailand	Bangkok	Bangkok
69	25	Female	Thailand	Bangkok	Bangkok
70	34	Female	Thailand	Bangkok	Bangkok
71	36	Female	Thailand	Bangkok	Bangkok
72	37	Male	Thailand	Nonthaburi	Bangkok
73	19	Male	Thailand	Bangkok	Bangkok
74	29	Female	Thailand	Bangkok	Bangkok
75	37	Male	Thailand	Bangkok	Bangkok
76	63	Female	Thailand	Bangkok	Bangkok
77	57	Female	Thailand	Bangkok	Bangkok
78	30	Female	Thailand	Bangkok	Bangkok
79	33	Male	Japan	Bangkok	Bangkok
80	4	Female	Thailand	Bangkok	Bangkok
81	20	Female	Thailand	Pathum Thani	Pathum Thani
82	41	Male	Thailand	Bangkok	Bangkok
83	76	Male	Thailand	Bangkok	Bangkok
84	53	Male	Thailand	Bangkok	Bangkok
85	39	Male	Thailand	Bangkok	Bangkok
86	21	Male	Thailand	Bangkok	Bangkok
87	41	Male	Thailand	Bangkok	Bangkok
88	30	Male	Thailand	Bangkok	Bangkok
89	59	Male	Thailand	Bangkok	Bangkok
90	62	Male	Thailand	Bangkok	Bangkok
91	48	Male	Thailand	Bangkok	Bangkok
92	37	Male	Thailand	Chiang Rai	Chiang Rai
93	39	Male	Thailand	Bangkok	Bangkok
94	33	Female	Thailand	Bangkok	Bangkok
95	27	Female	Thailand	Bangkok	Bangkok
96	30	Female	Thailand	Bangkok	Bangkok
97	31	Male	Thailand	Bangkok	Bangkok
98	33	Female	Thailand	Bangkok	Bangkok
99	38	Female	Thailand	Bangkok	Samut Prakan
100	38	Female	Thailand	Bangkok	Bangkok
101	32	Male	Thailand	Bangkok	Bangkok
102	28	Male	Japan	Bangkok	Bangkok
103	41	Female	Thailand	Bangkok	Bangkok
104	68	Male	Thailand	Bangkok	Bangkok
105	41	Female	Thailand	Bangkok	Bangkok
106	51	Male	France	Bangkok	Bangkok
107	27	Male	Thailand	Bangkok	Bangkok
108	29	Female	Thailand	Bangkok	Bangkok
109	34	Male	Thailand	Bangkok	Bangkok
110	39	Female	Thailand	Bangkok	Bangkok
111	47	Female	Thailand	Bangkok	Bangkok
112	40	Female	Thailand	Samut Prakan	Samut Prakan
113	41	Male	Thailand	Bangkok	Bangkok
114	29	Male	Thailand	Bangkok	Bangkok
115	42	Male	Thailand	Bangkok	Bangkok
116	58	Male	Thailand	Bangkok	Bangkok
117	25	Male	Thailand	Bangkok	Bangkok
118	46	Male	Thailand	Bangkok	Bangkok
119	35	Male	Thailand	Pathum Thani	Pathum Thani
120	73	Male	Thailand	Bangkok	Chachoengsao
121	51	Male	Thailand	Bangkok	Bangkok
122	29	Female	Thailand	Bangkok	Bangkok
123	21	Male	Thailand	Bangkok	Bangkok
124	23	Female	Thailand	Bangkok	Bangkok
125	35	Male	Thailand	Bangkok	Bangkok
126	51	Male	Thailand	Bangkok	Bangkok
127	36	Male	Thailand	Sukhothai	Sukhothai
128	37	Male	Thailand	Bangkok	Bangkok
129	56	Female	Thailand	Bangkok	Bangkok
130	32	Female	Thailand	Bangkok	Bangkok
131	44	Male	Thailand	Bangkok	Bangkok
132	36	Male	France	Bangkok	Bangkok
133	47	Male	Thailand	Bangkok	Bangkok
134	29	Male	Thailand	Bangkok	Bangkok
135	26	Female	Thailand	Bangkok	Bangkok
136	35	Male	Thailand	Bangkok	Bangkok
137	33	Male	Thailand	Bangkok	Bangkok
138	47	Male	Thailand	Bangkok	Bangkok
139	47	Male	Thailand	Bangkok	Bangkok
140	50	Female	Thailand	Bangkok	Bangkok
141	48	Male	Denmark	Phuket	Phuket
142	39	Female	Denmark	Phuket	Phuket
143	7	Female	Denmark	Phuket	Phuket
144	55	Male	Thailand	Narathiwat	Narathiwat
145	64	Male	Thailand	Yala	Yala
146	67	Male	Belgium	Phetchabun	Phetchabun
147	62	Male	USA	Bangkok	Bangkok
148	36	Male	Thailand	Bangkok	Bangkok
149	23	Male	Thailand	Bangkok	Bangkok
150	33	Male	Thailand	Bangkok	Bangkok
151	56	Male	Thailand	Bangkok	Bangkok
152	27	Male	Thailand	Bangkok	Bangkok
153	30	Male	Thailand	Bangkok	Bangkok
154	61	Male	Thailand	Chonburi	Chonburi
155	34	Male	Thailand	Bangkok	Bangkok
156	59	Male	Thailand	Bangkok	Bangkok
157	28	Male	Thailand	Bangkok	Bangkok
158	79	Male	Thailand	Bangkok	Bangkok
159	26	Female	Thailand	Bangkok	Bangkok
160	39	Male	Thailand	Bangkok	Bangkok
161	14	Male	Thailand	Surat Thani	Surat Thani
162	25	Male	Germany	Bangkok	Bangkok
163	46	Male	Thailand	Pattani	Pattani
164	41	Male	Thailand	Narathiwat	Narathiwat
165	72	Male	Thailand	Pattani	Pattani
166	32	Female	Thailand	Bangkok	Bangkok
167	31	Female	Thailand	Bangkok	Bangkok
168	39	Male	Thailand	Samut Prakan	Samut Prakan
169	23	Female	Thailand	Bangkok	Bangkok
170	49	Male	Thailand	Samut Prakan	Samut Prakan
171	47	Male	Thailand	Bangkok	Bangkok
172	40	Male	Pakistan	Bangkok	Bangkok
173	44	Male	Italy	Bangkok	Bangkok
174	39	Male	Thailand	Bangkok	Bangkok
175	52	Male	Canada	Bangkok	Bangkok
176	49	Male	Thailand	Surat Thani	Surat Thani
177	22	Male	Thailand	Bangkok	Bangkok
178	76	Male	Thailand	Bangkok	Bangkok
179	34	Male	Thailand	Bangkok	Bangkok
180	42	Male	Thailand	Bangkok	Bangkok
181	33	Male	Thailand	Khon Kaen	Khon Kaen
182	37	Male	Thailand	Bangkok	Bangkok
183	44	Male	Thailand	Samut Prakan	Samut Prakan
184	40	Male	Thailand	Bangkok	Bangkok
185	31	Male	Thailand	Chiang Rai	Chiang Rai
186	36	Male	Thailand	Roi Et	Roi Et
187	55	Male	Thailand	Kalasin	Kalasin
188	50	Male	Thailand	Bangkok	Bangkok
189	57	Male	Thailand	Nakhon Ratchasima	Nakhon Ratchasima
190	48	Male	Thailand	Bangkok	Bangkok
191	32	Male	Thailand	Bangkok	Bangkok
192	32	Male	Thailand	Chiang Rai	Chiang Rai
193	61	Male	Thailand	Bangkok	Bangkok
194	32	Male	Thailand	Bangkok	Bangkok
195	22	Female	Thailand	Bangkok	Bangkok
196	27	Male	Thailand	Bangkok	Bangkok
197	38	Male	Thailand	Bangkok	Bangkok
198	45	Male	Thailand	Bangkok	Bangkok
199	66	Female	Thailand	Bangkok	Bangkok
200	38	Male	Thailand	Bangkok	Bangkok
201	33	Male	Japan	Bangkok	Bangkok
202	24	Female	Thailand	Bangkok	Bangkok
203	33	Female	Thailand	Sukhothai	Sukhothai
204	25	Female	Thailand	Bangkok	Bangkok
205	24	Female	Thailand	Bangkok	Bangkok
206	29	Male	Thailand	Bangkok	Bangkok
207	30	Female	Thailand	Nakhon Ratchasima	Bangkok
208	23	Male	Thailand	Bangkok	Bangkok
209	34	Female	Thailand	Bangkok	Bangkok
210	28	Male	Thailand	Bangkok	Bangkok
211	26	Female	Thailand	Bangkok	Bangkok
212	22	Female	Thailand	Nakhon Ratchasima	Nakhon Ratchasima
213	64	Male	Thailand	Pattani	Pattani
214	42	Male	Thailand	Yala	Yala
215	58	Male	Thailand	Pattani	Pattani
216	45	Male	Thailand	Pattani	Pattani
217	47	Male	Thailand	Pattani	Pattani
218	24	Male	Myanmar	Bangkok	Samut Prakan
219	55	Male	Thailand	Bangkok	Bangkok
220	31	Male	Thailand	Bangkok	Bangkok
221	51	Male	Thailand	Samut Prakan	Samut Prakan
222	63	Male	Thailand	Chonburi	Chonburi
223	68	Male	Thailand	Bangkok	Bangkok
224	45	Male	Thailand	Nonthaburi	Nonthaburi
225	56	Male	Thailand	Phatthalung	Bangkok
226	50	Male	Thailand	Bangkok	Bangkok
227	47	Male	Thailand	Bangkok	Bangkok
228	48	Male	Thailand	Bangkok	Bangkok
229	33	Male	Thailand	Bangkok	Bangkok
230	42	Male	Thailand	Bangkok	Bangkok
231	20	Female	Thailand	Samut Prakan	Samut Prakan
232	37	Male	Thailand	Bangkok	Bangkok
233	43	Female	Thailand	Bangkok	Bangkok
234	51	Male	Thailand	Bangkok	Bangkok
235	45	Male	Thailand	Bangkok	Bangkok
236	30	Male	Thailand	Bangkok	Bangkok
237	28	Female	Thailand	Bangkok	Bangkok
238	32	Male	Thailand	Bangkok	Bangkok
239	39	Female	Thailand	Bangkok	Bangkok
240	38	Male	Thailand	Bangkok	Bangkok
241	30	Male	Thailand	Bangkok	Bangkok
242	23	Female	Thailand	Bangkok	Bangkok
243	32	Male	Thailand	Bangkok	Bangkok
244	23	Male	Thailand	Bangkok	Bangkok
245	24	Female	Thailand	Bangkok	Bangkok
246	30	Male	Thailand	Bangkok	Bangkok
247	35	Male	Thailand	Bangkok	Bangkok
248	26	Female	Belgium	Surat Thani	Surat Thani
249	43	Male	Thailand	Bangkok	Bangkok
250	28	Male	Thailand	Samut Prakan	Samut Prakan
251	42	Female	Thailand	Pathum Thani	Pathum Thani
252	25	Male	Thailand	Chiang Rai	Chiang Rai
253	65	Female	Thailand	Chiang Rai	Chiang Rai
254	20	Female	Thailand	Samut Prakan	Samut Prakan
255	24	Female	Thailand	Samut Prakan	Samut Prakan
256	14	Female	Thailand	Ubon Ratchathani	Ubon Ratchathani
257	57	Female	Thailand	Bangkok	Bangkok
258	25	Male	Thailand	Nonthaburi	Nonthaburi
259	50	Male	Thailand	Yala	Yala
260	33	Male	Thailand	Bangkok	Bangkok
261	25	Male	Thailand	Saraburi	Saraburi
262	23	Male	Thailand	Samut Prakan	Samut Prakan
263	53	Female	Thailand	Samut Prakan	Samut Prakan
264	25	Female	Thailand	Samut Prakan	Samut Prakan
265	23	Male	Thailand	Rayong	Rayong
266	27	Female	Thailand	Samut Prakan	Samut Prakan
267	23	Male	Thailand	Bangkok	Bangkok
268	61	Male	USA	Samut Prakan	Samut Prakan
269	55	Female	Thailand	Chonburi	Chonburi
270	28	Female	Thailand	Nonthaburi	Nonthaburi
271	26	Female	Thailand	Bangkok	Bangkok
272	70	Male	Thailand	Bangkok	Bangkok
273	39	Male	Thailand	Bangkok	Bangkok
274	21	Female	Thailand	Samut Prakan	Samut Prakan
275	31	Male	Thailand	Nonthaburi	Nonthaburi
276	60	Male	Thailand	Bangkok	Bangkok
277	33	Female	Thailand	Bangkok	Bangkok
278	32	Female	Thailand	Bangkok	Nonthaburi
279	50	Male	Thailand	Bangkok	Bangkok
280	60	Female	Thailand	Bangkok	Bangkok
281	72	Male	Thailand	Bangkok	Bangkok
282	39	Female	Thailand	Bangkok	Bangkok
283	30	Male	Thailand	Chiang Rai	Chiang Rai
284	42	Male	Thailand	Nakhon Ratchasima	Nakhon Ratchasima
285	71	Male	Thailand	Nakhon Nayok	Nakhon Nayok
286	46	Male	Thailand	Nonthaburi	Nonthaburi
287	53	Male	Thailand	Bangkok	Bangkok
288	30	Male	Thailand	Samut Prakan	Samut Prakan
289	30	Male	Thailand	Bangkok	Bangkok
290	32	Male	Thailand	Bangkok	Bangkok
291	38	Female	Thailand	Bangkok	Bangkok
292	24	Female	Thailand	Bangkok	Bangkok
293	29	Female	Thailand	Bangkok	Bangkok
294	29	Male	Thailand	Bangkok	Bangkok
295	26	Male	Thailand	Bangkok	Bangkok
296	26	Female	Thailand	Bangkok	Bangkok
297	20	Male	Thailand	Pathum Thani	Pathum Thani
298	35	Male	Thailand	Bangkok	Bangkok
299	54	Male	Thailand	Bangkok	Bangkok
300	26	Female	Thailand	Phuket	Phuket
301	0.5	Male	Thailand	Phuket	Phuket
302	45	Male	Thailand	Bangkok	Bangkok
303	37	Male	Thailand	Bangkok	Bangkok
304	43	Male	Thailand	Nonthaburi	Nonthaburi
305	66	Female	Thailand	Bangkok	Chachoengsao
306	52	Male	Thailand	Bangkok	Bangkok
307	44	Female	Thailand	Bangkok	Bangkok
308	68	Male	Thailand	Songkhla	Songkhla
309	66	Male	Thailand	Songkhla	Songkhla
310	52	Male	Thailand	Songkhla	Songkhla
311	75	Male	Thailand	Songkhla	Songkhla
312	76	Male	Thailand	Yala	Yala
313	41	Male	Thailand	Songkhla	Songkhla
314	52	Female	Thailand	Samut Prakan	Samut Prakan
315	33	Male	Thailand	Bangkok	Bangkok
316	26	Male	Thailand	Bangkok	Bangkok
317	33	Female	Thailand	Bangkok	Bangkok
318	35	Female	Thailand	Bangkok	Bangkok
319	33	Female	France	Bangkok	Bangkok
320	31	Female	Thailand	Bangkok	Bangkok
321	54	Female	France	Bangkok	Bangkok
322	28	Female	Thailand	Bangkok	Bangkok
323	25	Male	Thailand	Ubon Ratchathani	Ubon Ratchathani
324	53	Male	Thailand	Bangkok	Bangkok
325	47	Male	Thailand	Samut Prakan	Samut Prakan
326	44	Male	Thailand	Bangkok	Bangkok
327	58	Male	Thailand	Bangkok	Bangkok
328	36	Male	Thailand	Bangkok	Bangkok
329	68	Male	Thailand	Kanchanaburi	Kanchanaburi
330	53	Male	Thailand	Bangkok	Bangkok
331	36	Male	Thailand	Lopburi	Lopburi
332	40	Male	Thailand	Pathum Thani	Pathum Thani
333	53	Male	Thailand	Surat Thani	Surat Thani
334	20	Male	Thailand	Surat Thani	Surat Thani
335	48	Male	Thailand	Nonthaburi	Nonthaburi
336	61	Male	Thailand	Bangkok	Bangkok
337	52	Male	Thailand	Bangkok	Bangkok
338	55	Male	Thailand	Surin	Surin
339	61	Male	Thailand	Surin	Surin
340	59	Male	Thailand	Surin	Surin
341	52	Male	Thailand	Bangkok	Bangkok
342	37	Male	Thailand	Bangkok	Bangkok
343	49	Female	Thailand	Bangkok	Bangkok
344	49	Male	Thailand	Bangkok	Bangkok
345	47	Male	Thailand	Bangkok	Bangkok
346	49	Male	Thailand	Bangkok	Bangkok
347	34	Male	Thailand	Nonthaburi	Maha Sarakham
348	36	Male	Thailand	Bangkok	Bangkok
349	45	Male	Thailand	Bangkok	Bangkok
350	47	Male	Thailand	Bangkok	Bangkok
351	48	Male	Thailand	Nonthaburi	Nonthaburi
352	38	Male	Thailand	Nakhon Ratchasima	Nakhon Ratchasima
353	65	Male	Thailand	Nonthaburi	Nonthaburi
354	71	Male	Thailand	Bangkok	Bangkok
355	24	Male	Thailand	Bangkok	Bangkok
356	35	Male	Thailand	Chiang Mai	Chiang Mai
357	36	Male	Thailand	Pattani	Pattani
358	57	Male	Thailand	Narathiwat	Narathiwat
359	42	Male	Thailand	Yala	Yala
360	50	Male	Thailand	Narathiwat	Narathiwat
361	45	Female	Thailand	Narathiwat	Narathiwat
362	4	Male	Thailand	Pattani	Pattani
363	29	Male	Thailand	Bangkok	Bangkok
364	35	Male	Thailand	Phuket	Phuket
365	38	Female	Thailand	Surat Thani	Surat Thani
366	62	Male	Thailand	Kanchanaburi	Kanchanaburi
367	42	Female	Thailand	Kanchanaburi	Kanchanaburi
368	45	Female	Thailand	Samut Sakhon	Samut Sakhon
369	39	Female	Thailand	Bangkok	Bangkok
370	48	Male	Thailand	Bangkok	Bangkok
371	27	Female	Thailand	Rayong	Rayong
372	35	Female	Thailand	Phuket	Phuket
373	48	Female	Thailand	Bangkok	Bangkok
374	56	Female	Thailand	Kanchanaburi	Kanchanaburi
375	26	Female	Thailand	Prachuap Khiri Khan	Prachuap Khiri Khan
376	26	Female	Thailand	Prachuap Khiri Khan	Prachuap Khiri Khan
377	65	Male	Thailand	Yala	Yala
378	41	Male	Thailand	Bangkok	Bangkok
379	23	Female	Thailand	Surat Thani	Surat Thani
380	30	Female	Thailand	Ubon Ratchathani	Ubon Ratchathani
381	49	Male	Thailand	Bangkok	Bangkok
382	33	Female	Thailand	Nonthaburi	Nonthaburi
383	48	Male	Thailand	Phuket	Phuket
384	20	Female	Thailand	Bangkok	Bangkok
385	55	Male	United Kingdom	Bangkok	Bangkok
386	62	Male	Denmark	Krabi	Krabi
387	60	Male	United Kingdom	Prachuap Khiri Khan	Prachuap Khiri Khan
388	30	Male	United Kingdom	Buriram	Buriram
389	47	Male	Malaysia	Phuket	Phuket
390	26	Female	Switzerland	Phuket	Phuket
391	46	Male	Canada	Phuket	Phuket
392	34	Male	Thailand	Prachinburi	Prachinburi
393	39	Male	Thailand	Samut Sakhon	Samut Sakhon
394	18	Female	Thailand	Bangkok	Bangkok
395	20	Female	Thailand	Bangkok	Bangkok
396	28	Male	Thailand	Ubon Ratchathani	Ubon Ratchathani
397	36	Male	Thailand	Sisaket	Sisaket
398	48	Male	Thailand	Nonthaburi	Nonthaburi
399	63	Male	Thailand	Bangkok	Bangkok
400	35	Male	Thailand	Bangkok	Bangkok
401	55	Male	Thailand	Bangkok	Bangkok
402	25	Male	China	Samut Prakan	Samut Prakan
403	26	Female	Thailand	Samut Prakan	Samut Prakan
404	47	Male	Thailand	Bangkok	Bangkok
405	46	Female	Thailand	Bangkok	Bangkok
406	70	Female	Thailand	Pattani	Pattani
407	46	Female	Thailand	Bangkok	Bangkok
408	38	Male	Thailand	Chachoengsao	Chachoengsao
409	49	Male	Thailand	Bangkok	Bangkok
410	29	Female	Thailand	Bangkok	Bangkok
411	24	Female	Thailand	Bangkok	Bangkok
412	47	Male	Thailand	Bangkok	Bangkok
413	56	Male	Thailand	Samut Prakan	Samut Prakan
414	70	Male	Thailand	Bangkok	Bangkok
415	29	Male	Thailand	Bangkok	#N/A
416	25	Male	Thailand	Bangkok	Bangkok
417	77	Male	Thailand	Chonburi	Chonburi
418	54	Male	Thailand	Bangkok	Bangkok
419	76	Male	Thailand	Bangkok	Bangkok
420	71	Male	Thailand	Nonthaburi	Nonthaburi
421	54	Female	Thailand	Nonthaburi	Nonthaburi
422	22	Male	Thailand	Loei	Loei
423	70	Male	Thailand	Nonthaburi	Nonthaburi
424	38	Male	Thailand	Nong Bua Lamphu	Nong Bua Lamphu
425	33	Male	Thailand	Udon Thani	Udon Thani
426	56	Male	Thailand	Phatthalung	Phatthalung
427	22	Male	Thailand	Nonthaburi	Nonthaburi
428	41	Male	Thailand	Nonthaburi	Nonthaburi
429	63	Male	Thailand	Chonburi	Chonburi
430	35	Male	Thailand	Phrae	Phrae
431	57	Male	Thailand	Bangkok	Bangkok
432	27	Male	Thailand	Bangkok	Bangkok
433	19	Female	Thailand	Bangkok	Bangkok
434	31	Female	Thailand	Bangkok	Bangkok
435	47	Female	Thailand	Udon Thani	Udon Thani
436	36	Female	Thailand	Bangkok	Bangkok
437	30	Female	Thailand	Phetchabun	Phetchabun
438	31	Female	Thailand	Yala	Yala
439	35	Male	Thailand	Songkhla	Narathiwat
440	61	Male	Thailand	Songkhla	Songkhla
441	16	Male	Thailand	Samut Prakan	Samut Prakan
442	64	Male	France	Bangkok	Bangkok
443	55	Male	Thailand	Nonthaburi	Nonthaburi
444	29	Female	Thailand	Bangkok	Bangkok
445	25	Male	Thailand	Bangkok	Bangkok
446	65	Male	Thailand	Songkhla	Songkhla
447	23	Female	Thailand	Bangkok	Bangkok
448	29	Male	Thailand	Nonthaburi	Nonthaburi
449	42	Female	Thailand	Sukhothai	Sukhothai
450	33	Female	Thailand	Nonthaburi	Nonthaburi
451	55	Male	Thailand	Chonburi	Chonburi
452	29	Male	Thailand	Sa Kaeo	Sa Kaeo
453	57	Male	Thailand	Chonburi	Chonburi
454	56	Male	Thailand	Chonburi	Chonburi
455	47	Female	Thailand	Chonburi	Chonburi
456	67	Male	Thailand	Chonburi	Chonburi
457	55	Male	Thailand	Chonburi	Chonburi
458	66	Male	Thailand	Pattani	Pattani
459	43	Female	Thailand	Prachinburi	Prachinburi
460	45	Male	Thailand	Chonburi	Chonburi
461	35	Female	Thailand	Chonburi	Chonburi
462	27	Female	Thailand	Sa Kaeo	Sa Kaeo
463	36	Female	Thailand	Khon Kaen	Khon Kaen
464	30	Male	Thailand	Pattani	Pattani
465	30	Male	Thailand	Nonthaburi	Nonthaburi
466	22	Male	Thailand	Nonthaburi	Nonthaburi
467	26	Male	Thailand	Nonthaburi	Nonthaburi
468	60	Female	Thailand	Nonthaburi	Nonthaburi
469	35	Female	Thailand	Chonburi	Chonburi
470	34	Female	Thailand	Nonthaburi	Nonthaburi
471	53	Female	Thailand	Chonburi	Chonburi
472	26	Female	Thailand	Udon Thani	Udon Thani
473	5	Female	Thailand	Bangkok	Bangkok
474	24	Male	Thailand	Bangkok	Bangkok
475	40	Female	Thailand	Bangkok	Bangkok
476	72	Female	Thailand	Bangkok	Bangkok
477	27	Female	Thailand	Rayong	Rayong
478	22	Male	Thailand	Bangkok	Bangkok
479	45	Male	Thailand	Pattani	Pattani
480	63	Male	Thailand	Yala	Yala
481	47	Male	Thailand	Bangkok	Bangkok
482	50	Male	Thailand	Bangkok	Bangkok
483	65	Male	Thailand	Bangkok	Bangkok
484		Male	Thailand	Bangkok	Bangkok
485	43	Male	Thailand	Nonthaburi	Nonthaburi
486	57	Female	Thailand	Chiang Rai	Chiang Rai
487	46	Male	Thailand	Phetchabun	Phetchabun
488	50	Female	Thailand	Bangkok	Bangkok
489	54	Male	Thailand	Bangkok	Bangkok
490	66	Male	Switzerland	Chiang Rai	Chiang Rai
491	62	Male	Italy	Phuket	Phuket
492	40	Female	United Kingdom	Bangkok	Bangkok
493	52	Male	Thailand	Bangkok	Bangkok
494	43	Male	Thailand	Bangkok	Nonthaburi
495	51	Male	Thailand	Chonburi	Chonburi
496	37	Male	Thailand	Nakhon Si Thammarat	Nakhon Si Thammarat
497	24	Female	Thailand	Bangkok	Bangkok
498	47	Male	Thailand	Bangkok	Bangkok
499	29	Male	Thailand	Nonthaburi	Nonthaburi
500	39	Female	Thailand	Krabi	Krabi
501	31	Male	Thailand	Bangkok	Bangkok
502	30	Male	Thailand	Bangkok	Bangkok
503	37	Female	Thailand	Bangkok	Bangkok
504		Male	Thailand	Bangkok	Bangkok
505	40	Male	Thailand	Bangkok	Bangkok
506	60	Male	Thailand	Bangkok	Bangkok
507	44	Female	Thailand	Bangkok	Bangkok
508	29	Male	Thailand	Bangkok	Bangkok
509	36	Female	Thailand	Bangkok	Bangkok
510	52	Female	Thailand	Bangkok	Bangkok
511	30	Male	Thailand	Nonthaburi	Nonthaburi
512	26	Female	Thailand	Bangkok	Bangkok
513	39	Male	Thailand	Songkhla	Nakhon Si Thammarat
514	48	Male	Thailand	Bangkok	Samut Prakan
515	14	Male	Thailand	Bangkok	Bangkok
516	55	Male	Thailand	Bangkok	Bangkok
517	37	Male	Thailand	Bangkok	Bangkok
518	25	Female	Thailand	Bangkok	Bangkok
519	19	Male	Thailand	Bangkok	Bangkok
520	62	Male	Thailand	Nonthaburi	Nonthaburi
521	57	Male	Thailand	Nonthaburi	Nonthaburi
522	54	Male	Thailand	Nonthaburi	Nonthaburi
523	32	Female	Thailand	Pattani	Pattani
524	18	Male	Thailand	Songkhla	Songkhla
525	61	Male	Thailand	Bangkok	Bangkok
526	27	Male	Thailand	Bangkok	Bangkok
527	38	Male	Thailand	Bangkok	Bangkok
528	26	Female	Thailand	Bangkok	Bangkok
529	29	Male	Thailand	Bangkok	Bangkok
530	37	Male	Thailand	Bangkok
531	35	Male	Thailand	Chachoengsao	Chachoengsao
532	28	Female	Thailand	Chonburi	Chonburi
533	36	Male	Thailand	Songkhla	Songkhla
534	54	Female	Thailand	Yala	Yala
535	64	Female	Philippines	Bangkok	Bangkok
536	46	Male	Singapore	Bangkok	Bangkok
537	24	Female	Thailand	Bangkok	Bangkok
538	26	Male	Thailand	Bangkok	Bangkok
539	25	Female	Thailand	Bangkok	Bangkok
540	42	Female	Thailand	Bangkok	Bangkok
541	35	Female	Thailand	Nonthaburi	Nonthaburi
542	65	Female	Thailand	Nonthaburi	Nonthaburi
543	43	Male	Thailand	Bangkok	Bangkok
544	44	Male	Thailand	Bangkok	Bangkok
545	28	Male	France	Bangkok	Bangkok
546	34	Male	Thailand	Bangkok	Bangkok
547	73	Male	Thailand	Bangkok	Bangkok
548	65	Male	Thailand	Bangkok	Bangkok
549	52	Female	Thailand	Bangkok	Bangkok
550	56	Male	Thailand	Bangkok	Bangkok
551	74	Male	Thailand	Bangkok	Bangkok
552	53	Male	Thailand	Bangkok	Bangkok
553	50	Male	Thailand	Bangkok	Bangkok
554	70	Female	Thailand	Bangkok	Bangkok
555	48	Male	Thailand	Bangkok	Bangkok
556	6	Female	Thailand	Bangkok
557	52	Male	Thailand	Ubon Ratchathani	Ubon Ratchathani
558	56	Male		Bangkok	Bangkok
559	37	Female	Thailand	Chiang Rai	Chiang Rai
560	30	Female	Thailand	Bangkok	Bangkok
561	23	Female	Thailand	Bangkok	Bangkok
562	50	Male	Thailand	Nonthaburi	Nonthaburi
563	54	Female	Thailand	Nonthaburi	Nonthaburi
564	71	Female	Thailand	Nonthaburi	Nonthaburi
565	33	Female	Thailand	Phatthalung	Phatthalung
566	44	Female	Thailand	Bangkok	Bangkok
567	57	Male	Thailand	Bangkok	Bangkok
568	49	Male	Thailand	Bangkok	Bangkok
569	49	Male	Thailand	Bangkok	Bangkok
570	27	Female	Thailand	Nonthaburi	Nonthaburi
571	54	Male	Thailand	Nonthaburi	Nonthaburi
572	67	Male	Thailand	Bangkok	Bangkok
573	63	Male	Thailand	Bangkok	Samut Prakan
574	44	Male	Thailand	Samut Prakan	Samut Prakan
575	31	Male	USA	Bangkok	Bangkok
576	56	Male	Thailand	Bangkok	Bangkok
577		Male	Thailand	Bangkok
578	29	Female	Thailand	Bangkok	Bangkok
579	58	Male	Thailand	Bangkok	Bangkok
580	33	Female	Thailand	Bangkok	Bangkok
581	49	Female	Thailand	Ratchaburi	Ratchaburi
582	42	Male	Thailand	Nonthaburi	Nonthaburi
583	33	Male	Thailand	Bangkok	Bangkok
584	20	Male	Thailand	Bangkok	Bangkok
585	22	Female	Thailand	Bangkok	Bangkok
586	33	Female	Thailand	Bangkok	Bangkok
587	33	Female	China	Bangkok	Bangkok
588	23	Female	Thailand	Bangkok	Bangkok
589		Male	Thailand	Bangkok
590	20	Female		Bangkok
591	37	Male	China	Bangkok	Bangkok
592	63	Female	Iran	Bangkok	Bangkok
593	46	Male	United Kingdom	Bangkok	Bangkok
594	58	Male		Bangkok
595	52	Female	Thailand	Bangkok
596	72	Male	Thailand	Bangkok
597	59	Male	Thailand	Bangkok	Bangkok
598	34	Male	Thailand	Bangkok	Bangkok
599	57	Male	Thailand	Bangkok	Bangkok
600	73	Male	Thailand	Bangkok	Bangkok
601	25	Male	Thailand	Ubon Ratchathani	Ubon Ratchathani
602	70	Male	Thailand	Nakhon Pathom	Nakhon Pathom
603	56	Male	Thailand	Nonthaburi	Nonthaburi
604	38	Female	Thailand	Bangkok	Bangkok
605	38	Female	Thailand	Bangkok	Bangkok
606	30	Male	Thailand	Bangkok	Bangkok
607	27	Male	Thailand	Bangkok	Bangkok
608	42	Female	Thailand	Samut Prakan	Samut Prakan
609	28	Female	Thailand	Bangkok	Bangkok
610	17	Male	Thailand	Chonburi	Chonburi
611	28	Female	Thailand	Samut Prakan	Samut Prakan
612	27	Male	Thailand	Samut Prakan	Samut Prakan
613	27	Female	Thailand	Chanthaburi	Chanthaburi
614	68	Male	Thailand	Chachoengsao	Chachoengsao
615	23	Female	Thailand	Nonthaburi	Nonthaburi
616	67	Female	Thailand	Sisaket	Sisaket
617	10	Female	Thailand	Nakhon Si Thammarat	Nakhon Si Thammarat
618	35	Male	Thailand	Nakhon Si Thammarat	Nakhon Si Thammarat
619	6	Female	Thailand	Nakhon Pathom	Nakhon Pathom
620	45	Male	Thailand	Yasothon	Yasothon
621	34	Female	Thailand	Bangkok	Bangkok
622	26	Male	Thailand	Surat Thani	Surat Thani
623	24	Female	Thailand	Roi Et	Roi Et
624	32	Male	Thailand	Phuket	Phuket
625	27	Female	Thailand	Bangkok	Bangkok
626	26	Female	Thailand	Bangkok	Bangkok
627	35	Male	France	Phuket	Phuket
628	51	Female	Switzerland	Bangkok	Bangkok
629	56	Male	France	Phuket	Phuket
630	28	Male	Thailand	Bangkok	Bangkok
631	35	Male	Thailand	Bangkok	Bangkok
632	28	Female	Thailand	Bangkok	Bangkok
633	44	Female	Thailand	Bangkok	Bangkok
634	19	Female	Thailand	Pathum Thani	Pathum Thani
635	54	Male	Thailand	Songkhla	Songkhla
636	22	Female	Thailand	Bangkok	Bangkok
637	29	Male	Thailand	Bangkok	Bangkok
638	24	Female	Thailand	Bangkok	Bangkok
639	38	Female	Thailand	Bangkok	Bangkok
640	25	Female	Thailand	Nakhon Ratchasima	Bangkok
641	27	Male	Thailand	Bangkok	Bangkok
642	57	Male	Thailand	Nonthaburi	Nonthaburi
643	48	Female	Thailand	Bangkok	Bangkok
644	53	Male	Thailand	Nonthaburi	Nonthaburi
645	21	Male	Thailand	Nonthaburi	Nonthaburi
646	44	Male	Thailand	Nonthaburi	Nonthaburi
647	23	Female	Thailand	Bangkok	Bangkok
648	31	Male	Thailand	Songkhla	Yala
649	22	Male	Thailand	Songkhla	Yala
650	30	Male	Thailand	Bangkok	Bangkok
651	31	Male	Thailand	Bangkok	Bangkok
652	58	Female	Thailand	Nonthaburi	Nonthaburi
653	52	Male	Thailand	Bangkok	Bangkok
654	24	Female	Thailand	Nonthaburi	Nonthaburi
655	23	Female	Thailand	Nonthaburi	Pathum Thani
656	28	Male	Thailand	Chiang Rai	Chiang Rai
657	22	Female	Thailand	Lopburi	Lopburi
658	40	Male	Thailand	Nonthaburi	Nonthaburi
659	62	Female	Thailand	Pattani	Pattani
660	33	Male	Thailand	Bangkok	Bangkok
661	34	Female	Thailand	Bangkok	Bangkok
662	61	Female	Thailand	Bangkok	Bangkok
663	54	Female	Thailand	Bangkok	Bangkok
664	77	Male	Thailand	Bangkok	Bangkok
665	64	Male	Thailand	Nakhon Pathom	Nakhon Pathom
666	35	Male	Thailand	Nonthaburi	Nonthaburi
667	52	Female	Thailand	Bangkok	Bangkok
668	45	Female	Thailand	Samut Prakan	Samut Prakan
669	20	Male	United Kingdom	Phuket	Phuket
670	51	Male	Thailand	Bangkok	Bangkok
671	52	Female	Thailand	Nonthaburi	Bangkok
672	40	Male	Thailand	Nonthaburi	Nonthaburi
673	30	Female	Thailand	Surat Thani	Surat Thani
674	23	Female	Thailand	Yala	Yala
675	43	Female	Thailand	Songkhla	Songkhla
676	29	Female	Thailand	Songkhla	Songkhla
677	39	Female	Thailand	Songkhla	Songkhla
678	10	Female	Thailand	Pattani	Pattani
679	74	Male	Thailand	Pattani	Pattani
680	69	Male	Thailand	Pattani	Pattani
681	31	Male	Thailand	Bangkok	Samut Prakan
682	40	Female	Thailand	Bangkok	Bangkok
683	10	Female	Thailand	Bangkok	Bangkok
684	84	Male	Thailand	Bangkok	Bangkok
685	28	Female	Thailand	Nonthaburi	Nonthaburi
686	10	Female	Thailand	Pattani	Pattani
687	55	Male	Thailand	Nonthaburi	Nonthaburi
688	47	Male	Thailand	Pathum Thani	Pathum Thani
689	23	Female	Thailand	Phuket	Phuket
690	39	Female	Thailand	Bangkok	Bangkok
691	42	Male	Thailand	Yala	Yala
692	47	Male	Thailand	Pattani	Pattani
693	26	Female	Thailand	Bangkok	Bangkok
694	23	Female	Thailand	Bangkok	Bangkok
695	50	Female	Thailand	Bangkok	Bangkok
696	30	Male	Thailand	Nonthaburi	Nonthaburi
697	31	Female	Thailand	Bangkok	Bangkok
698	58	Female	Thailand	Chiang Mai	Chiang Mai
699	27	Female	Thailand	Bangkok	Bangkok
700	23	Female	Thailand	Rayong	Rayong
701	38	Male	Thailand	Nakhon Ratchasima	Nakhon Ratchasima
702	65	Female	Thailand	Yala	Yala
703	54	Female	Thailand	Pattani	Pattani
704	32	Female	Thailand	Pattani	Pattani
705	57	Female	Thailand	Narathiwat	Narathiwat
706	33	Male	Thailand	Bangkok	Bangkok
707	29	Male	Thailand	Yala	Yala
708	48	Male	Thailand	Yala	Yala
709	41	Female	Thailand	Yala	Yala
710	32	Female	Thailand	Yala	Yala
711	77	Male	Thailand	Pattani	Pattani
712	38	Male	Thailand	Bangkok	Bangkok
713	30	Female	Thailand	Bangkok	Bangkok
714	54	Male	Thailand	Bangkok	Bangkok
715	24	Male	Thailand	Bangkok	Bangkok
716	55	Male	Thailand	Nonthaburi	Nonthaburi
717	52	Male	Thailand	Nonthaburi	Bangkok
718	48	Female	Thailand	Prachuap Khiri Khan	Prachuap Khiri Khan
719	42	Female	Thailand	Ratchaburi	Ratchaburi
720	24	Female	Thailand	Kanchanaburi	Kanchanaburi
721	69	Male	Thailand	Nonthaburi	Nonthaburi
722	57	Male	Thailand	Bangkok	Bangkok
723	26	Male	Thailand	Nakhon Pathom	Nakhon Pathom
724	56	Male	Thailand	Bangkok	Bangkok
725	26	Male	Thailand	Ubon Ratchathani	Ubon Ratchathani
726	54	Male	Thailand	Bangkok	Bangkok
727	67	Male	Thailand	Nakhon Pathom	Nakhon Pathom
728	34	Male	Thailand	Saraburi	Saraburi
729	30	Male	Thailand	Bangkok	Bangkok
730	29	Female	Thailand	Nakhon Pathom	Nakhon Pathom
731	24	Male	Thailand	Bangkok	Bangkok
732	34	Female	Thailand	Buriram	Buriram
733	23	Male	Thailand	Bangkok	Bangkok
734	34	Female	Thailand	Saraburi	Saraburi
735	33	Male	Thailand	Kanchanaburi	Kanchanaburi
736	66	Male	Thailand	Bangkok	Bangkok
737	34	Female	Thailand	Bangkok	Bangkok
738	36	Female	Thailand	Sa Kaeo	Sa Kaeo
739	25	Male	Thailand	Bangkok	Bangkok
740	50	Female	Thailand	Samut Sakhon	Samut Sakhon
741	38	Female	Thailand	Chachoengsao	Chachoengsao
742	34	Female	Thailand	Sa Kaeo	Sa Kaeo
743	35	Female	Thailand	Chonburi	Chonburi
744	69	Male	USA	Buriram	Buriram
745	23	Female	Thailand	Bangkok	Bangkok
746	28	Female	Thailand	Pattani	Pattani
747	4	Male	Thailand	Pattani	Pattani
748	25	Male	Thailand	Samut Prakan	Samut Prakan
749	26	Female	Thailand	Nakhon Pathom	Nakhon Pathom
750	23	Female	Thailand	Bangkok	Bangkok
751	27	Male	Thailand	Bangkok	Bangkok
752	25	Male	Thailand	Surin	Surin
753	25	Female	Thailand	Ratchaburi	Ratchaburi
754	31	Female	Thailand	Bangkok	Bangkok
755	19	Male	Thailand	Bangkok	Bangkok
756	26	Male	Thailand	Nonthaburi	Nonthaburi
757	51	Female	Thailand	Chanthaburi	Chanthaburi
758	53	Male	United Kingdom	Chonburi	Chonburi
759	33	Female	Thailand	Buriram	Buriram
760	48	Male	Thailand	Ubon Ratchathani	Ubon Ratchathani
761	33	Female	Thailand	Phuket	Phuket
762	28	Male	Thailand	Phuket	Phuket
763	26	Female	Thailand	Phuket	Phuket
764	47	Female	Thailand	Nakhon Ratchasima	Nakhon Ratchasima
765	37	Male	Thailand	Ubon Ratchathani	Ubon Ratchathani
766	35	Female	Thailand	Phuket	Phuket
767	33	Female	Thailand	Yala	Yala
768	33	Female	Thailand	Buriram	Buriram
769	39	Female	Myanmar	Bangkok
770	27	Male	France	Bangkok	Bangkok
771	69	Male	Germany	Bangkok	Bangkok
772	25	Male	Sweden	Phuket	Phuket
773	49	Male	USA	Bangkok	Bangkok
774	20	Male	Thailand	Bangkok	Bangkok
775	62	Male	Canada	Bangkok	Bangkok
776	27	Male	France	Bangkok
777	40	Male	Sweden	Chonburi	Chonburi
778	30	Male	Pakistan	Tak	Tak
779	68	Male	United Kingdom	Chonburi	Chonburi
780	63	Male	New Zealand	Chonburi	Chonburi
781	38	Male	Thailand	Bangkok	Bangkok
782	31	Female	Thailand	Chiang Rai	Chiang Rai
783	36	Female	Thailand	Samut Prakan	Samut Prakan
784	70	Male	Thailand	Nonthaburi	Nonthaburi
785	29	Male	Thailand	Bangkok	Bangkok
786	51	Male	United Kingdom	Prachuap Khiri Khan	Prachuap Khiri Khan
787	36	Male	Thailand	Chonburi	Chonburi
788	51	Male	Thailand	Chonburi	Chonburi
789	33	Female	Thailand	Chonburi	Chonburi
790	48	Male	Thailand	Maha Sarakham	Maha Sarakham
791	35	Male	Thailand	Chachoengsao	Chachoengsao
792	27	Female	Thailand	Sa Kaeo	Sa Kaeo
793	21	Female	Thailand	Sa Kaeo	Sa Kaeo
794	62	Female	Thailand	Phuket	Phuket
795	27	Female	Thailand	Phuket	Phuket
796	41	Male	Thailand	Pattani	Pattani
797	28	Male	Thailand	Bangkok	Bangkok
798	41	Female	Thailand	Bangkok	Bangkok
799	56	Female	Thailand	Nonthaburi	Nonthaburi
800	48	Female	Thailand	Bangkok	Bangkok
801	44	Male	Thailand	Bangkok	Bangkok
802	29	Female	Thailand	Bangkok	Bangkok
803	20	Male	Thailand	Bangkok	Bangkok
804	25	Female	Thailand	Bangkok	Bangkok
805	34	Female	Thailand	Bangkok	Bangkok
806	26	Male	France	Bangkok	Bangkok
807	42	Female	Thailand	Bangkok
808	56	Male	Thailand	Bangkok
809	63	Male	Thailand	Bangkok	Bangkok
810	29	Male	Thailand	Bangkok
811	52	Female	Thailand	Bangkok	Bangkok
812	25	Female	Thailand	Bangkok	Bangkok
813	33	Female	Thailand	Bangkok
814		Male	Thailand	Bangkok
815	26	Female	Thailand	Bangkok	Bangkok
816	47	Male	Thailand	Bangkok
817	37	Female	Thailand	Bangkok	Bangkok
818	37	Female	Thailand	Bangkok	Bangkok
819	23	Female	Thailand	Bangkok	Bangkok
820	21	Female	Thailand	Bangkok	Bangkok
821	29	Male	Thailand	Bangkok
822	34	Male	Thailand	Bangkok	Bangkok
823	30	Female	Thailand	Bangkok	Bangkok
824	25	Male	Thailand	Bangkok
825	27	Male	Thailand	Bangkok	Bangkok
826	25	Male	Thailand	Bangkok	Bangkok
827	24	Female	Thailand	Bangkok	Bangkok
828	52	Male	Thailand	Samut Sakhon	Samut Sakhon
829	67	Male	Thailand	Bangkok	Bangkok
830	58	Male	Thailand	Nonthaburi	Nonthaburi
831	41	Male	Thailand	Bangkok	Bangkok
832	33	Male	Thailand	Chiang Mai	Chiang Mai
833	31	Male	Thailand	Bangkok	Bangkok
834	29	Male	Thailand	Bangkok	Bangkok
835	21	Female	Thailand	Bangkok	Bangkok
836	36	Male	Thailand	Bangkok	Bangkok
837	23	Male	Thailand	Phetchaburi	Phetchaburi
838	57	Female	Thailand	Chachoengsao	Chachoengsao
839	64	Female	Thailand	Prachinburi	Prachinburi
840	27	Male	Thailand	Chonburi	Chonburi
841	64	Male	Thailand	Phuket	Phuket
842	50	Male	Thailand	Chachoengsao	Chachoengsao
843	32	Male	Thailand	Bangkok	Bangkok
844	20	Female	Thailand	Bangkok	Bangkok
845	52	Male	Thailand	Bangkok	Bangkok
846	36	Male	Thailand	Bangkok	Bangkok
847	37	Female	Thailand	Bangkok	Bangkok
848	58	Male	Thailand	Bangkok	Bangkok
849	47	Male	Thailand	Bangkok	Bangkok
850	56	Male	Thailand	Bangkok	Bangkok
851	71	Male	Thailand	Songkhla	Songkhla
852	61	Male	Thailand	Yala	Nakhon Si Thammarat
853	38	Male	Thailand	Yala	Phuket
854	33	Male	Thailand	Yala	Nakhon Si Thammarat
855	27	Female	Thailand	Bangkok	Bangkok
856	24	Female	Thailand	Bangkok	Bangkok
857	34	Male	#N/A	Bangkok	Bangkok
858	77	Male	#N/A	Kanchanaburi	Kanchanaburi
859	72	Male	#N/A	Chonburi	Chonburi
860	58	Male	#N/A	Bangkok	Bangkok
861	27	Female	Thailand	Bangkok	Bangkok
862	40	Male	Thailand	Chachoengsao	Chachoengsao
863	43	Female	Thailand	Bangkok	Bangkok
864	48	Female	Thailand	Bangkok	Bangkok
865	33	Male	Thailand	Phuket	Phuket
866	57	Female	Thailand	Samut Prakan	Samut Prakan
867	26	Female	Thailand	Trang	Trang
868	36	Female	Thailand	Uthai Thani	Uthai Thani
869	22	Female	Thailand	Pathum Thani	Pathum Thani
870	40	Male	Thailand	Pathum Thani	Pathum Thani
871	41	Female	Thailand	Pathum Thani	Pathum Thani
872	66	Female	Thailand	Bangkok	Bangkok
873	19	Female	Thailand	Ratchaburi	Ratchaburi
874	32	Male	Thailand	Bangkok	Bangkok
875	24	Male	Thailand	Ratchaburi	Ratchaburi
876	42	Male	Thailand	Bangkok	Bangkok
877	23	Female	Thailand	Bangkok	Bangkok
878	49	Male	Japan	Chonburi	Chonburi
879	25	Male	Thailand	Samut Prakan	Samut Prakan
880	27	Female	Thailand	Samut Prakan	Samut Prakan
881	27	Female	Thailand	Chonburi	Chonburi
882	27	Male	Thailand	Chonburi	Chonburi
883	69	Male	Thailand	Kalasin	Kalasin
884	25	Male	Thailand	Udon Thani	Udon Thani
885	19	Female	Thailand	Udon Thani	Nong Bua Lamphu
886	20	Female	Thailand	Udon Thani	Udon Thani
887	36	Female	Thailand	Sisaket	Sisaket
888	42	Male	France	Phuket	Phuket
889	35	Female	Thailand	Phuket	Phuket
890	11	Female	Thailand	Nakhon Si Thammarat	Nakhon Si Thammarat
891	36	Male	Thailand	Yala	Nakhon Si Thammarat
892	43	Male	Thailand	Yala	Nakhon Si Thammarat
893	21	Female	Thailand	Bangkok	Bangkok
894	74	Male	Thailand	Bangkok	Bangkok
895	70	Male	Thailand	Bangkok	Bangkok
896	35	Male	Thailand	Bangkok	Bangkok
897	27	Female	Thailand	Bangkok	Bangkok
898	29	Female	Thailand	Bangkok	Bangkok
899	8	Male	Thailand	Bangkok	Bangkok
900	45	Male	Thailand	Bangkok	Bangkok
901	45	Male	Thailand	Bangkok	Bangkok
902	34	Male	Germany	Bangkok	Bangkok
903	34	Male	Thailand	Bangkok	Bangkok
904	38	Male	Thailand	Bangkok	Bangkok
905	23	Male	Brazil	Bangkok	Bangkok
906	46	Male	Thailand	Bangkok	Bangkok
907	83	Male	Thailand	Bangkok	Bangkok
908	49	Female	Thailand	Bangkok	Bangkok
909	24	Female	Thailand	Bangkok	Bangkok
910	29	Male	Thailand	Bangkok	Bangkok
911	40	Female	Thailand	Bangkok	Bangkok
912	32	Male	Thailand	Bangkok	Bangkok
913	33	Male	Thailand	Bangkok	Bangkok
914	25	Female	Thailand	Bangkok	Bangkok
915	45	Female	Thailand	Bangkok	Bangkok
916	57	Male	Thailand	Bangkok	Bangkok
917	29	Male	Thailand	Bangkok	Bangkok
918	41	Female	Thailand	Bangkok	Bangkok
919	40	Male	Thailand	Nonthaburi	Nonthaburi
920	49	Female	Thailand	Nonthaburi	Nonthaburi
921	66	Male	Thailand	Nonthaburi	Nonthaburi
922	30	Female	Thailand	Nonthaburi	Bangkok
923	47	Female	Thailand	Bangkok	Bangkok
924	41	Male	Thailand	Bangkok	Bangkok
925	34	Male	Netherlands	Bangkok	Bangkok
926	45	Female	Israel	Bangkok	Bangkok
927	62	Female	France	Phuket	Phuket
928	44	Male	France	Bangkok	Bangkok
929	51	Male	Australia	Bangkok	Bangkok
930	37	Male	United Kingdom	Bangkok	Bangkok
931	51	Male	Switzerland	Bangkok
932	31	Male	Thailand	Bangkok	Bangkok
933	26	Female	Thailand	Bangkok	Bangkok
934	38	Male	Thailand	Bangkok	Bangkok
935	45	Male	Thailand	Pathum Thani	Pathum Thani
936	36	Male	Thailand	Nakhon Ratchasima	Nakhon Ratchasima
937	56	Male	Thailand	Bangkok	Bangkok
938	60	Male	Thailand	Bangkok	Bangkok
939	62	Male	Thailand	Bangkok	Bangkok
940	50	Male	Thailand	Nonthaburi	Nonthaburi
941	23	Male	Thailand	Chiang Rai	Chiang Rai
942	31	Male	Thailand	Udon Thani	Udon Thani
943	20	Male	Thailand	Krabi	Krabi
944	36	Female	Thailand	Chachoengsao	Chachoengsao
945	43	Male	Thailand	Nakhon Sawan	Nakhon Sawan
946	28	Female	Thailand	Pathum Thani	Pathum Thani
947	28	Male	Thailand	Nonthaburi	Nonthaburi
948	58	Female	Thailand	Bangkok	Bangkok
949	9	Female	Thailand	Nakhon Ratchasima	Nakhon Ratchasima
950	1	Female	Thailand	Nakhon Ratchasima	Nakhon Ratchasima
951	29	Female	Thailand	Nakhon Ratchasima	Nakhon Ratchasima
952	54	Male	Thailand	Mukdahan	Mukdahan
953	49	Male	Thailand	Mukdahan	Mukdahan
954	38	Female	Denmark	Krabi	Krabi
955	28	Female	Thailand	Yala	Yala
956	29	Male	France	Bangkok	Bangkok
957	27	Male	Thailand	Bangkok	Bangkok
958	31	Female	Thailand	Bangkok	Bangkok
959	46	Male	Thailand	Bangkok	Bangkok
960	37	Male	Thailand	Bangkok	Bangkok
961	45	Male	Thailand	Bangkok	Bangkok
962	49	Female	Thailand	Samut Prakan	Samut Prakan
963	55	Male	Thailand	Pattani	Pattani
964	22	Male	Thailand	Chanthaburi	Chanthaburi
965	34	Male	Thailand	Bangkok	Bangkok
966	37	Male	Thailand	Narathiwat	Pattani
967	45	Male	Thailand	Songkhla	Songkhla
968	37	Male	Thailand	Bangkok	Bangkok
969	72	Male	USA	Bangkok	Bangkok
970	40	Female	Thailand	Chiang Rai	Chiang Rai
971	36	Male	Thailand	Udon Thani	Loei
972	48	Male	Thailand	Amnat Charoen	Amnat Charoen
973	40	Male	Thailand	Bangkok	Bangkok
974	26	Female	Thailand	Krabi	Krabi
975	43	Female	Thailand	Phuket	Phuket
976	41	Male	Thailand	Phuket	Phuket
977	22	Female	Thailand	Trang	Trang
978	61	Female	Thailand	Bangkok	Bangkok
979	53	Male	Thailand	Samut Prakan	Samut Prakan
980	38	Female	Thailand	Mukdahan	Mukdahan
981	32	Female	Thailand	Bangkok	Bangkok
982	35	Male	Thailand	Bangkok	Bangkok
983	20	Female	Thailand	Phitsanulok	Phitsanulok
984	40	Male	Thailand	Chachoengsao	Chachoengsao
985	32	Male	Thailand	Nonthaburi	Nonthaburi
986	46	Male	Thailand	Kanchanaburi	Kanchanaburi
987	29	Male	Thailand	Bangkok	Bangkok
988	34	Female	Thailand	Prachuap Khiri Khan	Prachuap Khiri Khan
989	59	Female	Thailand	Bangkok	Surat Thani
990	19	Male	Thailand	Prachuap Khiri Khan	Prachuap Khiri Khan
991	40	Male	Thailand	Bangkok	Bangkok
992	20	Female	Thailand	Samut Prakan	Samut Prakan
993	23	Female	Thailand	Sa Kaeo	Sa Kaeo
994	42	Male	Thailand	Chonburi	Chonburi
995	34	Female	Thailand	Roi Et	Roi Et
996	48	Female	Thailand	Bangkok	Bangkok
997	29	Female	Thailand	Krabi	Krabi
998	25	Female	Thailand	Bangkok	Bangkok
999	23	Male	Thailand	Phuket	Phuket
1000	30	Male	Thailand	Phatthalung	Phatthalung
1001	58	Male	Thailand	Yala	Yala
1002	7	Female	Thailand	Phatthalung	Phatthalung
1003	21	Female	Thailand	Trang	Trang
1004	38	Female	Thailand	Bangkok	Bangkok
1005	55	Female	Thailand	Bangkok	Bangkok
1006	13	Male	Thailand	Bangkok	Bangkok
1007	56	Male	Thailand	Bangkok	Bangkok
1008	20	Female	Thailand	Nonthaburi	Nonthaburi
1009	24	Female	Thailand	Nonthaburi	Nonthaburi
1010	51	Female	Thailand	Nonthaburi	Nonthaburi
1011	23	Male	Thailand	Nonthaburi	Nonthaburi
1012	28	Female	Thailand	Nonthaburi	Nonthaburi
1013	47	Male	Thailand	Bangkok	#N/A
1014	30	Male	Thailand	Bangkok	Bangkok
1015	35	Female	Thailand	Bangkok	Bangkok
1016	40	Male	Thailand	Bangkok	Bangkok
1017	55	Female	Thailand	Bangkok	Bangkok
1018	28	Female	Thailand	Bangkok	Bangkok
1019	57	Male	Thailand	Yala	Yala
1020	32	Female	Thailand	Yala	Yala
1021	42	Male	Thailand	Pattani	Pattani
1022	35	Male	Cambodia	Bangkok	Bangkok
1023	58	Male	Thailand	Phatthalung	Phatthalung
1024	30	Male	#N/A	Bangkok	Bangkok
1025	15	Male	Thailand	Bangkok	Bangkok
1026	38	Male	Thailand	Bangkok	Bangkok
1027	28	Male	Thailand	Bangkok	Bangkok
1028	35	Female	Thailand	Bangkok	Bangkok
1029	25	Female	Thailand	Bangkok	Nonthaburi
1030	35	Male	Thailand	Bangkok	Bangkok
1031	28	Female	Thailand	Bangkok	Bangkok
1032	45	Female	Thailand	Bangkok	Bangkok
1033	49	Male	Thailand	Bangkok	Bangkok
1034	27	Female	Thailand	Bangkok	Bangkok
1035	37	Female	Thailand	Bangkok	Bangkok
1036	36	Female	Thailand	Bangkok	Bangkok
1037	30	Female	Thailand	Bangkok	Bangkok
1038	24	Female	Thailand	Bangkok	Bangkok
1039	25	Female	Thailand	Bangkok	Bangkok
1040	45	Male	Thailand	Bangkok	Bangkok
1041	23	Male	Thailand	Bangkok	Bangkok
1042	55	Male	Thailand	Bangkok	Bangkok
1043	44	Male	Thailand	Bangkok	Bangkok
1044	52	Male	Thailand	Bangkok	Bangkok
1045	18	Male	Thailand	Bangkok	Bangkok
1046	49	Male	Thailand	Ubon Ratchathani	Ubon Ratchathani
1047	30	Male	Thailand	Bangkok	Bangkok
1048	84	Male	Thailand	Bangkok	Bangkok
1049	27	Female	Thailand	Bangkok	Bangkok
1050	60	Male	Thailand	Bangkok	Bangkok
1051	42	Female	Thailand	Phitsanulok	Phitsanulok
1052	30	Female	Thailand	Nong Khai	Nong Khai
1053	24	Female	Thailand	Buriram	Buriram
1054	27	Female	Thailand	Bangkok	Bangkok
1055	31	Male	Thailand	Bangkok	Bangkok
1056	39	Male	Thailand	Bangkok	Bangkok
1057	31	Male	Thailand	Phuket	Phuket
1058	23	Female	Thailand	Nakhon Sawan	Nakhon Sawan
1059	39	Male	Thailand	Ratchaburi	Ratchaburi
1060	54	Male	USA	Udon Thani	Udon Thani
1061	44	Male	Thailand	Bangkok	Bangkok
1062	20	Male	Thailand	Bangkok	Bangkok
1063	26	Male	Thailand	Nonthaburi	Nonthaburi
1064	38	Female	Thailand	Chiang Rai	Chiang Rai
1065	56	Male	Thailand	Chachoengsao	Chachoengsao
1066	35	Female	Thailand	Bangkok	Bangkok
1067	34	Male	Thailand	Bangkok	Bangkok
1068	49	Male	France	Surat Thani	Surat Thani
1069	25	Female	Thailand	Ubon Ratchathani	Ubon Ratchathani
1070	26	Male	Thailand	Chiang Rai	Chiang Rai
1071	25	Female	Thailand	Chiang Rai	Chiang Rai
1072	27	Female	Thailand	Chiang Rai	Chiang Rai
1073	42	Male	Thailand	Samut Prakan	Samut Prakan
1074	30	Male	Thailand	Chonburi	Chonburi
1075	19	Female	Thailand	Surin	Surin
1076	0.4	Male	Thailand	Surat Thani	Surat Thani
1077	45	Female	Thailand	Phuket	Phuket
1078	30	Female	Thailand	Surat Thani	Surat Thani
1079	48	Male	Thailand	Pattani	Pattani
1080	36	Male	Thailand	Bangkok	Bangkok
1081	19	Female	Thailand	Bangkok	Bangkok
1082	32	Male	Italy	Phuket	Phuket
1083	35	Male	Italy	Phuket	Phuket
1084	31	Male	Italy	Phuket	Phuket
1085	48	Male	Thailand	Bangkok	Bangkok
1086	37	Male	Thailand	Bangkok	Bangkok
1087	25	Male	Thailand	Nonthaburi	Nonthaburi
1088	20	Female	Thailand	Chaiyaphum	Chaiyaphum
1089	32	Male	Thailand	Mae Hong Son	Mae Hong Son
1090	28	Female	Thailand	Bangkok	Bangkok
1091	23	Male	Thailand	Bangkok
1092	49	Female	Thailand	Pathum Thani	Pathum Thani
1093	51	Male	Thailand	Nakhon Pathom	Nakhon Pathom
1094	26	Male	Thailand	Pathum Thani	Pathum Thani
1095	24	Male	Thailand	Samut Sakhon	Samut Sakhon
1096	20	Female	Thailand	Samut Prakan	Samut Prakan
1097	29	Female	Thailand	Samut Prakan	Samut Prakan
1098	26	Female	Thailand	Chonburi	Chonburi
1099	49	Female	Thailand	Samut Prakan	Samut Prakan
1100	33	Female	Thailand	Rayong	Rayong
1101	19	Male	Thailand	Loei	Loei
1102	22	Female	Thailand	Phuket	Phuket
1103	34	Male	Thailand	Phuket	Phuket
1104	34	Female	Thailand	Phuket	Phuket
1105	38	Female	Thailand	Phuket	Phuket
1106	66	Female	Thailand	Pattani	Pattani
1107	30	Female	Thailand	Bangkok	Bangkok
1108	39	Female	Thailand	Bangkok	Bangkok
1109	60	Male	Thailand	Bangkok	Bangkok
1110	69	Male	India	Bangkok	Bangkok
1111	63	Male	Thailand	Bangkok	Bangkok
1112	58	Male	Thailand	Bangkok	Bangkok
1113	24	Female	Thailand	Trang	Trang
1114	61	Male	Thailand	Bangkok	Bangkok
1115	38	Female	Thailand	Bangkok	Bangkok
1116	43	Male	Thailand	Bangkok	Bangkok
1117	32	Female	Thailand	Bangkok	Bangkok
1118	40	Female	Thailand	Bangkok	Bangkok
1119	38	Male	Thailand	Chonburi	Chonburi
1120	35	Female	Thailand	Bangkok	Bangkok
1121	28	Male	Thailand	Bangkok	Bangkok
1122	62	Male	Thailand	Bangkok	Bangkok
1123	21	Female	Thailand	Bangkok	Bangkok
1124	55	Female	Thailand	Bangkok	Bangkok
1125	47	Female	Thailand	Bangkok	Bangkok
1126	36	Female	Thailand	Bangkok	Bangkok
1127	25	Female	Thailand	Nonthaburi	Nonthaburi
1128	26	Male	Thailand	Nonthaburi	Nonthaburi
1129	55	Male	Thailand	Nonthaburi	Nonthaburi
1130	42	Male		Bangkok	Bangkok
1131	34	Female	Thailand	Nonthaburi	Nonthaburi
1132	20	Female	Thailand	Bangkok
1133	35	Male	Thailand	Bangkok	Bangkok
1134	54	Male	Thailand	Bangkok	Bangkok
1135	32	Male	Thailand	Bangkok	Nonthaburi
1136	57	Male	Thailand	Bangkok	Bangkok
1137	72	Male	Thailand	Bangkok	Bangkok
1138	64	Male	Thailand	Bangkok	Bangkok
1139	30	Female	Thailand	Songkhla	Songkhla
1140	39	Male	Spain	Bangkok	Bangkok
1141	59	Male	Thailand	Bangkok	Bangkok
1142	51	Male	Thailand	Bangkok	Bangkok
1143	65	Male	Thailand	Bangkok	Bangkok
1144	42	Male	Thailand	Bangkok	Bangkok
1145	39	Male	Thailand	Bangkok	Bangkok
1146	29	Male	Thailand	Bangkok	Bangkok
1147	65	Female	Thailand	Phayao	Phayao
1148	28	Male	Thailand	Nakhon Sawan	Nakhon Sawan
1149	19	Female	Thailand	Sisaket	Sisaket
1150	33	Female	Thailand	Bangkok	Bangkok
1151	29	Female	Thailand	Bangkok	Bangkok
1152		Female	Thailand	Bangkok	Bangkok
1153	48	Male	Thailand	Bangkok	Bangkok
1154	37	Male	Thailand	Bangkok	Bangkok
1155	24	Male	Thailand	Mae Hong Son	Mae Hong Son
1156	1	Male	Thailand	Mae Hong Son	Mae Hong Son
1157	23	Female	Thailand	Mae Hong Son	Mae Hong Son
1158	35	Male	Thailand	Sisaket	Sisaket
1159	12	Female	Thailand	Buriram	Buriram
1160	34	Female	Thailand	Buriram	Buriram
1161	51	Female	Thailand	Buriram	Buriram
1162	23	Female	Thailand	Phuket	Phuket
1163	24	Female	Thailand	Songkhla	Songkhla
1164	54	Female	Thailand	Songkhla	Songkhla
1165	36	Female	Thailand	Bangkok	Bangkok
1166	80	Female	Thailand	Bangkok	Bangkok
1167	30	Male	Thailand	Bangkok	Bangkok
1168	50	Male	Thailand	Bangkok	Bangkok
1169	35	Male	Thailand	Bangkok	Bangkok
1170	46	Male	Thailand	Bangkok	Bangkok
1171	77	Male	Thailand	Bangkok	Bangkok
1172	44	Male	Thailand	Bangkok	Bangkok
1173	28	Female	Thailand	Bangkok	Bangkok
1174	43	Male	Thailand	Bangkok	Bangkok
1175	72	Male	United Kingdom	Prachuap Khiri Khan	Prachuap Khiri Khan
1176	65	Male	Thailand	Chiang Mai	Chiang Mai
1177	23	Female	Thailand	Tak	Tak
1178	28	Female	Thailand	Pathum Thani	Pathum Thani
1179	66	Male	Thailand	Bangkok	Bangkok
1180	46	Female	Thailand	Bangkok	Bangkok
1181	36	Male	Thailand	Bangkok	Bangkok
1182	32	Female	Ukraine	Phuket	Phuket
1183	34	Male	Portugal	Bangkok	Bangkok
1184	35	Female	Thailand	Chiang Rai	Chiang Rai
1185	26	Female	Thailand	Surin	Surin
1186	30	Female	Thailand	Chaiyaphum	Chaiyaphum
1187	28	Male	Uzbekistan	Phuket	Phuket
1188	42	Female	Thailand	Phuket	Phuket
1189	27	Male	Thailand	Bangkok	Bangkok
1190	23	Female	Thailand	Bangkok	Bangkok
1191	32	Female	Thailand	Pathum Thani	Pathum Thani
1192	37	Male	Thailand	Bangkok	Bangkok
1193	31	Male	Thailand	Chiang Mai	Chiang Mai
1194	28	Male	Thailand	Chiang Mai	Chiang Mai
1195	62	Male	Thailand	Nonthaburi	Nonthaburi
1196	39	Male	Thailand	Pathum Thani	Pathum Thani
1197	24	Male	Thailand	Samut Sakhon	Samut Sakhon
1198	34	Male	Thailand	Nakhon Pathom	Nakhon Pathom
1199	63	Female	Thailand	Nakhon Pathom	Nakhon Pathom
1200	47	Female	Thailand	Chonburi	Chonburi
1201	32	Male	Thailand	Mukdahan	Mukdahan
1202	26	Female	Thailand	Ubon Ratchathani	Ubon Ratchathani
1203	30	Male	Thailand	Phuket	Phuket
1204	26	Female	Thailand	Nonthaburi	Nonthaburi
1205	23	Female	Thailand	Phuket	Phuket
1206	35	Female	Thailand	Bangkok	Bangkok
1207	2	Male	Thailand	Pattani	Pattani
1208	51	Male	Thailand	Pattani	Pattani
1209	25	Female	Thailand	Pattani	Pattani
1210	18	Female	Thailand	Pattani	Pattani
1211	15	Male	Thailand	Pattani	Pattani
1212	37	Female	Thailand	Narathiwat	Narathiwat
1213	42	Female	Thailand	Yala	Yala
1214	55	Male	Thailand	Bangkok	Bangkok
1215	49	Female	Thailand	Bangkok	Bangkok
1216	57	Male	Thailand	Yala	Nakhon Si Thammarat
1217	44	Male	Thailand	Bangkok	Bangkok
1218	28	Female	Thailand	Bangkok	Bangkok
1219	60	Male	Thailand	Ratchaburi	Ratchaburi
1220	31	Female	Thailand	Bangkok	Bangkok
1221	30	Male	Thailand	Bangkok	Bangkok
1222	37	Male	Thailand	Bangkok	Bangkok
1223	34	Female	Thailand	Bangkok	Bangkok
1224	44	Female	Thailand	Bangkok	Bangkok
1225	42	Male	Thailand	Bangkok	Bangkok
1226	34	Male	Thailand	Bangkok	Bangkok
1227	42	Male	Thailand	Bangkok	Bangkok
1228	25	Male	Thailand	Nonthaburi	Nonthaburi
1229	23	Male	Thailand	Nonthaburi	Bangkok
1230	31	Female	Thailand	Bangkok	Bangkok
1231	25	Male	Thailand	Bangkok	Samut Prakan
1232	42	Male	Thailand	Bangkok	Bangkok
1233	26	Female	Thailand	Nonthaburi	Nonthaburi
1234	56	Female	Thailand	Nonthaburi	Nonthaburi
1235	20	Female	Thailand	Nonthaburi	Nonthaburi
1236	27	Female	Thailand	Bangkok	Bangkok
1237	26	Male	Laos	Bangkok	Bangkok
1238	36	Male	Thailand	Bangkok	Bangkok
1239	53	Female		Bangkok	Bangkok
1240		Female		Bangkok
1241	34	Male	USA	Bangkok	Bangkok
1242	24	Female	Thailand	Bangkok	Bangkok
1243	49	Male	Thailand	Bangkok	Bangkok
1244	25	Male	Thailand	Bangkok	Bangkok
1245	41	Female	Thailand	Bangkok	Bangkok
1246	65	Male	Thailand	Bangkok	Bangkok
1247	33	Female	Thailand	Bangkok	Bangkok
1248	41	Male	Thailand	Bangkok	Bangkok
1249	72	Male	Thailand	Bangkok	Bangkok
1250	52	Male	Thailand	Bangkok	Bangkok
1251	41	Female	Thailand	Bangkok	Bangkok
1252	20	Female	Thailand	Bangkok	Bangkok
1253	24	Male	Thailand	Bangkok	Bangkok
1254	27	Female	Thailand	Bangkok	Bangkok
1255	23	Female	Thailand	Bangkok	Bangkok
1256	25	Female	Thailand	Bangkok	Bangkok
1257	37	Male	Thailand	Bangkok	Bangkok
1258	32	Male	Thailand	Bangkok	Bangkok
1259	22	Female	Thailand	Bangkok	Bangkok
1260	43	Male	Thailand	Bangkok	Bangkok
1261	30	Male	Thailand	Bangkok	Bangkok
1262	42	Male	Thailand	Bangkok	Bangkok
1263	30	Female	Thailand	Bangkok	Bangkok
1264	48	Male	Thailand	Bangkok	Bangkok
1265	57	Male	Thailand	Bangkok	Bangkok
1266	28	Male	Myanmar	Bangkok	Bangkok
1267	44	Male	Spain	Bangkok	Bangkok
1268	28	Male	Thailand	Bangkok	Bangkok
1269	67	Male	Japan	Bangkok	Bangkok
1270	21	Female	Korea	Bangkok	Bangkok
1271	37	Female	Thailand	Bangkok	Bangkok
1272	27	Female	India	Bangkok	Bangkok
1273	32	Male	Myanmar	Bangkok	Bangkok
1274	26	Male	Myanmar	Bangkok	Bangkok
1275	21	Male	Myanmar	Bangkok	Bangkok
1276	56	Male	United Kingdom	Bangkok	Bangkok
1277	38	Male	China	Bangkok	Bangkok
1278	28	Male	Thailand	Bangkok	Bangkok
1279	38	Female	Thailand	Bangkok	Bangkok
1280	40	Female	Thailand	Bangkok	Bangkok
1281	57	Male	Thailand	Bangkok	Bangkok
1282	36	Female	Thailand	Bangkok	Bangkok
1283	35	Male	Thailand	Bangkok	Bangkok
1284	43	Male	Thailand	Bangkok	Bangkok
1285	23	Female	Thailand	Bangkok	Bangkok
1286	22	Female	Thailand	Bangkok	Bangkok
1287	23	Female	Thailand	Bangkok	Bangkok
1288	19	Female	Thailand	Bangkok	Bangkok
1289	30	Male	Thailand	Bangkok	Bangkok
1290	35	Female	Thailand	Bangkok	Bangkok
1291	30	Female	Thailand	Bangkok	Bangkok
1292	62	Male	Thailand	Bangkok	Bangkok
1293	61	Male	Thailand	Bangkok	Bangkok
1294	37	Male	Thailand	Phuket	Phuket
1295	40	Female	Thailand	Bangkok	Bangkok
1296	26	Male	Thailand	Bangkok	Bangkok
1297	65	Female	Thailand	Bangkok	Bangkok
1298	40	Male	Thailand	Nonthaburi	Nonthaburi
1299	33	Male	Thailand	Bangkok	Bangkok
1300	58	Male	Thailand	Bangkok	Bangkok
1301	28	Female	Thailand	Bangkok	Bangkok
1302	46	Female	Thailand	Bangkok	Bangkok
1303	26	Female	Thailand	Chiang Rai	Chiang Rai
1304	25	Female	Thailand	Bangkok	Bangkok
1305	70	Male	Thailand	Bangkok	Bangkok
1306	15	Female	Thailand	Bangkok	Bangkok
1307	35	Male	Thailand	Bangkok	Bangkok
1308	53	Female	Thailand	Bangkok	Bangkok
1309	68	Male	Thailand	Bangkok	Bangkok
1310	52	Male	Thailand	Bangkok	Bangkok
1311	34	Female	Thailand	Bangkok	Bangkok
1312	22	Female	Thailand	Bangkok	Bangkok
1313	75	Male	Thailand	Bangkok	Bangkok
1314	54	Female	Thailand	Bangkok	Bangkok
1315	49	Male	India-Thailand	Bangkok	Bangkok
1316	31	Female	Thailand	Bangkok	Bangkok
1317	43	Female	USA	Bangkok	Bangkok
1318	34	Male	Thailand	Bangkok	Bangkok
1319	28	Female	Thailand	Bangkok	Bangkok
1320	30	Female	Thailand	Bangkok	Bangkok
1321	46	Male	Thailand	Bangkok	Bangkok
1322	38	Male	Thailand	Bangkok	Bangkok
1323	58	Male	Thailand	Bangkok	Bangkok
1324	20	Male	Thailand	Bangkok	Bangkok
1325	28	Male	Thailand	Bangkok	Bangkok
1326	38	Female	Thailand	Bangkok	Bangkok
1327	48	Male	Thailand	Samut Prakan	Samut Prakan
1328	23	Female	Thailand	Nakhon Ratchasima	Nakhon Ratchasima
1329	23	Female	Thailand	Bangkok	Bangkok
1330	14	Female	Thailand	Bangkok	Bangkok
1331	59	Female	Thailand	Bangkok	Bangkok
1332	38	Female	Thailand	Bangkok	Bangkok
1333	52	Male	Canada	Bangkok	Bangkok
1334	59	Male	Switzerland	Bangkok	Bangkok
1335	43	Male	Indonesia	Bangkok	Bangkok
1336	72	Male	Thailand	Bangkok	Bangkok
1337	69	Male	France	Bangkok	Bangkok
1338		Male	Indonesia	Bangkok	Bangkok
1339	51	Male	Thailand	Bangkok	Bangkok
1340	32	Female	Thailand	Bangkok	Bangkok
1341	26	Male	Thailand	Bangkok	Bangkok
1342	30	Male	Thailand	Bangkok	Bangkok
1343	43	Female	Thailand	Bangkok	Bangkok
1344	27	Female	Thailand	Phuket	Phuket
1345	28	Female	Thailand	Bangkok	Bangkok
1346	28	Female	Thailand	Bangkok	Bangkok
1347	31	Male	Thailand	Bangkok	Bangkok
1348	23	Female	Thailand	Bangkok	Bangkok
1349	23	Female	Thailand	Bangkok	Bangkok
1350	25	Male	Thailand	Bangkok	Bangkok
1351	26	Male	Thailand	Trang	Trang
1352	35	Male	Thailand	Saraburi	Saraburi
1353	21	Female	Thailand	Bangkok	Bangkok
1354	36	Male	Thailand	Bangkok	Bangkok
1355	38	Male	Thailand	Bangkok	Bangkok
1356	68	Male	Thailand	Nonthaburi	Nonthaburi
1357	44	Male	Thailand	Bangkok	Bangkok
1358	36	Female	Japan	Bangkok	Bangkok
1359	26	Female	Indonesia	Bangkok	Bangkok
1360	76	Male	Thailand	Narathiwat	Narathiwat
1361	23	Female	Thailand	Bangkok	Bangkok
1362	28	Female	Thailand	Bangkok	Bangkok
1363	63	Female	Thailand	Nakhon Phanom	Nakhon Phanom
1364	29	Male	Thailand	Bangkok	Bangkok
1365	45	Male	Thailand	Bangkok	Bangkok
1366	67	Female	Thailand	Bangkok	Bangkok
1367	47	Male	Thailand	Bangkok	Bangkok
1368	26	Male	Thailand	Bangkok	Bangkok
1369	29	Male	Thailand	Bangkok	Bangkok
1370	26	Female	Thailand	Bangkok	Bangkok
1371	43	Male	Thailand	Bangkok	Bangkok
1372	69	Male	Thailand	Bangkok	Nonthaburi
1373	31	Female	Thailand	Bangkok	Bangkok
1374	23	Female	Thailand	Bangkok	Bangkok
1375	47	Male	Thailand	Yala	Yala
1376	28	Male	Thailand	Bangkok	Bangkok
1377	22	Female	Thailand	Bangkok	Bangkok
1378	22	Male	Thailand	Bangkok	Bangkok
1379	59	Male	Thailand	Bangkok	Bangkok
1380	55	Male	Thailand	Bangkok	Bangkok
1381	46	Male	Thailand	Bangkok	Bangkok
1382	45	Male	Thailand	Bangkok	Bangkok
1383	46	Female	Thailand	Nonthaburi	Nonthaburi
1384	56	Male	Thailand	Bangkok	Bangkok
1385	47	Female	Thailand	Phayao	Phayao
1386	79	Male	Thailand	Yala	Yala
1387	26	Male	Thailand	Bangkok	Bangkok
1388	68	Male	Thailand	Bangkok	Bangkok
1389	52	Male	Thailand	Bangkok	Bangkok
1390	39	Male	Thailand	Bangkok	Bangkok
1391	44	Male	Thailand	Chiang Rai	Chiang Rai
1392	46	Male	Thailand	Samut Prakan	Samut Prakan
1393	22	Female	Thailand	Bangkok	Bangkok
1394	26	Female	Thailand	Bangkok	Bangkok
1395	47	Female	Thailand	Bangkok	Bangkok
1396	57	Female	Thailand	Bangkok	Bangkok
1397	24	Female	Thailand	Bangkok	Bangkok
1398	26	Female	Thailand	Bangkok	Bangkok
1399	31	Male	Thailand	Bangkok	Bangkok
1400	48	Male	Thailand	Bangkok	Bangkok
1401	39	Male	Thailand	Lamphun	Lamphun
1402	24	Male	Thailand	Chiang Rai	Chiang Rai
1403	33	Female	China	Chiang Rai	Chiang Rai
1404	31	Male	Thailand	Chiang Rai	Chiang Rai
1405	27	Male	China	Chiang Rai	Chiang Rai
1406	35	Male	Thailand	Chiang Rai	Chiang Rai
1407	21	Male	Thailand	Chiang Rai	Chiang Rai
1408	32	Male	Thailand	Chiang Rai	Chiang Rai
1409	39	Male	Thailand	Lamphun	Lamphun
1410	25	Male	Thailand	Nonthaburi	Nonthaburi
1411	9	Female	Thailand	Chonburi	Chonburi
1412	27	Female	Thailand	Chonburi	Chonburi
1413	42	Female	Thailand	Samut Prakan	Samut Prakan
1414	56	Female	Thailand	Buriram	Buriram
1415	66	Female	Thailand	Nakhon Ratchasima	Nakhon Ratchasima
1416	44	Female	Thailand	Phuket	Phuket
1417	36	Male	Pakistan	Bangkok	Bangkok
1418	33	Male	Thailand	Bangkok	Bangkok
1419	61	Male	Thailand	Bangkok	Bangkok
1420	39	Female	Thailand	Bangkok	Bangkok
1421	79	Female	Thailand	Bangkok	Bangkok
1422	63	Female	Thailand	Bangkok	Bangkok
1423	22	Male	Thailand	Bangkok	Bangkok
1424	82	Male	Thailand	Bangkok	Bangkok
1425	24	Female	Thailand	Bangkok	Bangkok
1426	28	Male	Thailand	Bangkok	Bangkok
1427	51	Female	Thailand	Bangkok	Bangkok
1428	63	Female	Thailand	Bangkok	Bangkok
1429	21	Female	Thailand	Bangkok	Bangkok
1430	68	Female	Thailand	Bangkok	Bangkok
1431	46	Male	Thailand	Bangkok	Bangkok
1432	73	Female	Thailand	Bangkok	Bangkok
1433	37	Female	Thailand	Nakhon Pathom	Bangkok
1434	49	Male	Belgium	Bangkok	Bangkok
1435	34	Female	Thailand	Bangkok	Bangkok
1436	22	Female	Thailand	Bangkok	Bangkok
1437	30	Female	Thailand	Bangkok	Bangkok
1438	47	Female	Thailand	Bangkok	Bangkok
1439	54	Female	Thailand	Bangkok	Bangkok
1440	27	Female	Thailand	Bangkok	Bangkok
1441	33	Female	Thailand	Bangkok	Bangkok
1442	36	Female	Thailand	Bangkok	Bangkok
1443	33	Male	Thailand	Bangkok	Bangkok
1444	41	Female	Thailand	Bangkok	Bangkok
1445	44	Female	Thailand	Bangkok	Bangkok
1446	54	Male	Thailand	Bangkok	Bangkok
1447	45	Male	Thailand	Bangkok	Bangkok
1448	48	Female	Thailand	Bangkok	Bangkok
1449	19	Male	Thailand	Bangkok	Bangkok
1450	27	Male	Thailand	Bangkok	Bangkok
1451	28	Female	Thailand	Bangkok	Bangkok
1452	30	Male	Thailand	Bangkok	Bangkok
1453	44	Male	Thailand	Bangkok
1454	54	Male	Thailand	Bangkok	Bangkok
1455	25	Male	Thailand	Bangkok	Bangkok
1456	24	Male	Thailand	Bangkok	Bangkok
1457	27	Female	Thailand	Bangkok
1458	25	Female	Thailand	Bangkok	Bangkok
1459	29	Male	Thailand	Nonthaburi	Nonthaburi
1460	52	Male	Thailand	Chiang Rai	Chiang Rai
1461	25	Male	Thailand	Mae Hong Son	Mae Hong Son
1462	51	Male	Thailand	Uttaradit	Uttaradit
1463	43	Male	Thailand	Nakhon Sawan	Nakhon Sawan
1464	39	Female	Thailand	Nakhon Sawan	Nakhon Sawan
1465	45	Female	Thailand	Nakhon Sawan	Nakhon Sawan
1466	39	Female	Thailand	Bangkok	Bangkok
1467	19	Male	Thailand	Khon Kaen	Khon Kaen
1468	26	Female	Thailand	Songkhla	Songkhla
1469	22	Male	Thailand	Bangkok	Bangkok
1470	58	Male	Thailand	Bangkok	Bangkok
1471	21	Male	Thailand	Bangkok	Bangkok
1472	24	Male	Thailand	Bangkok	Bangkok
1473	30	Male	Thailand	Bangkok	Bangkok
1474	27	Female	Thailand	Bangkok	Bangkok
1475	31	Female	Thailand	Bangkok	Bangkok
1476	37	Male	Thailand	Bangkok	Bangkok
1477	60	Female	Russia	Chonburi	Chonburi
1478	29	Male	France	Krabi	Krabi
1479	61	Male	France	Surat Thani	Surat Thani
1480	38	Female	Albania	Bangkok	Bangkok
1481	37	Female	Thailand	Suphan Buri	Suphan Buri
1482	51	Male	Thailand	Samut Prakan	Samut Prakan
1483	24	Female	Thailand	Samut Prakan	Samut Prakan
1484	12	Male	Thailand	Bangkok	Bangkok
1485	42	Female	Thailand	Nakhon Ratchasima	Nakhon Ratchasima
1486	34	Female	Thailand	Phuket	Phuket
1487	26	Female	Thailand	Phuket	Phuket
1488	30	Female	Thailand	Phuket	Phuket
1489	35	Male	Canada	Phuket	Phuket
1490	69	Male	Australia	Phuket	Phuket
1491	41	Female	Thailand	Bangkok	Bangkok
1492	35	Female	Thailand	Bangkok	Bangkok
1493	26	Female	Thailand	Bangkok	Bangkok
1494	24	Female	Thailand	Bangkok	Bangkok
1495	28	Female	Thailand	Bangkok	Bangkok
1496	67	Male	Thailand	Bangkok	Bangkok
1497	58	Male	Thailand	Bangkok	Bangkok
1498	21	Female	Myanmar	Bangkok	Bangkok
1499	32	Male	Thailand	Bangkok	Bangkok
1500	22	Male	Thailand	Nonthaburi	Nonthaburi
1501	23	Female	Thailand	Bangkok	Bangkok
1502	38	Male	Thailand	Bangkok	Bangkok
1503	20	Female	Thailand	Bangkok	Bangkok
1504	58	Female	Thailand	Bangkok	Bangkok
1505	26	Female	Thailand	Bangkok	Bangkok
1506	49	Female	Thailand	Bangkok	Bangkok
1507	31	Male	Thailand	Bangkok	Bangkok
1508	20	Female	Thailand	Bangkok	Bangkok
1509	57	Male	Thailand	Bangkok	Bangkok
1510	23	Female	Thailand	Bangkok	Bangkok
1511	32	Female	Thailand	Bangkok	Bangkok
1512	40	Female	Thailand	Bangkok	Bangkok
1513	46	Male	Thailand	Bangkok	Bangkok
1514	61	Female	Thailand	Bangkok	Bangkok
1515	34	Male	France	Bangkok	Bangkok
1516	32	Male	Thailand	Bangkok	Bangkok
1517	44	Female	Thailand	Bangkok
1518	24	Male	Thailand	Bangkok
1519	56	Female	Thailand	Samut Prakan	Samut Prakan
1520	82	Male	Thailand	Samut Prakan	Samut Prakan
1521	55	Male	Thailand	Samut Prakan	Samut Prakan
1522	42	Female	Thailand	Bangkok	Bangkok
1523	36	Female	Thailand	Bangkok	Bangkok
1524	6	Female	Thailand	Bangkok	Bangkok
1525	68	Male	Thailand	Bangkok	Bangkok
1526	80	Male	Thailand	Bangkok	Bangkok
1527	58	Male	Thailand	Nonthaburi	Nonthaburi
1528	25	Male	Thailand	Bangkok	Bangkok
1529	21	Female	Thailand	Chumphon	Chumphon
1530	29	Female	Thailand	Nong Bua Lamphu	Nong Bua Lamphu
1531	47	Male	United Kingdom	Bangkok	Bangkok
1532	45	Male	Thailand	Bangkok	Bangkok
1533	26	Female	Thailand	Bangkok	Bangkok
1534	29	Female	Thailand	Bangkok	Bangkok
1535	21	Male	Thailand	Bangkok	Bangkok
1536	24	Male	Thailand	Bangkok	Bangkok
1537	28	Male	Thailand	Bangkok	Bangkok
1538	29	Male	Thailand	Nonthaburi	Nonthaburi
1539	27	Female	Thailand	Bangkok	Bangkok
1540	37	Male	Thailand	Chonburi	Chonburi
1541	30	Male	Thailand	Chiang Rai	Chiang Rai
1542	9	Male	Thailand	Uttaradit	Uttaradit
1543	44	Female	Thailand	Uttaradit	Uttaradit
1544	44	Female	Thailand	Samut Sakhon	Samut Sakhon
1545	29	Male	Thailand	Nakhon Pathom	Nakhon Pathom
1546	42	Female	Thailand	Nakhon Pathom	Nakhon Pathom
1547	16	Female	Thailand	Surin	Surin
1548	37	Male	Thailand	Sisaket	Sisaket
1549	22	Female	Thailand	Phuket	Phuket
1550	63	Male	Thailand	Bangkok	Bangkok
1551	21	Female	Thailand	Bangkok	Bangkok
1552	21	Male	Thailand	Bangkok	Bangkok
1553	31	Female	Thailand	Bangkok	Bangkok
1554	19	Female	Thailand	Bangkok	Bangkok
1555	29	Male	Thailand	Bangkok	Bangkok
1556	42	Female	Thailand	Bangkok	Bangkok
1557	32	Female	Thailand	Bangkok	Bangkok
1558	59	Female	Thailand	Bangkok	Bangkok
1559	44	Male	Thailand	Bangkok	Bangkok
1560	60	Female	Thailand	Bangkok	Bangkok
1561	50	Male	Thailand	Bangkok	Bangkok
1562	22	Female	Thailand	Bangkok	Bangkok
1563	31	Male	Thailand	Bangkok	Bangkok
1564	38	Female	Thailand	Bangkok	Bangkok
1565	24	Male	Thailand	Bangkok	Bangkok
1566	42	Female	Thailand	Bangkok	Bangkok
1567	18	Female	Thailand	Bangkok	Bangkok
1568	33	Female	Thailand	Bangkok	Bangkok
1569	20	Female	Thailand	Bangkok	Bangkok
1570	26	Female	Thailand	Bangkok	Bangkok
1571	55	Male	Thailand	Nakhon Pathom	Nakhon Pathom
1572	29	Female	Thailand	Bangkok	Bangkok
1573	45	Female	Thailand	Bangkok	Bangkok
1574	26	Female	Thailand	Bangkok	Bangkok
1575	49	Female	Thailand	Bangkok	Bangkok
1576	23	Male	Thailand	Bangkok	Bangkok
1577	23	Male	Thailand	Bangkok	Bangkok
1578	38	Female	Thailand	Bangkok	Bangkok
1579	36	Male	France	Bangkok	Bangkok
1580	23	Male	Thailand	Bangkok	Bangkok
1581	58	Female	Thailand	Bangkok	Bangkok
1582	44	Male	Thailand	Bangkok	Bangkok
1583	29	Male		Bangkok	Bangkok
1584	38	Female	Thailand	Bangkok	Bangkok
1585	22	Female	Thailand	Bangkok	Bangkok
1586	24	Female	Thailand	Nonthaburi
1587	36	Female	Thailand	Sisaket	Sisaket
1588	45	Female	Thailand	Bangkok	Bangkok
1589	28	Female	Thailand	Bangkok	Bangkok
1590	28	Female	Thailand	Bangkok	Bangkok
1591	21	Male	Thailand	Bangkok	Bangkok
1592	28	Female	Thailand	Bangkok	Bangkok
1593	24	Male	Thailand	Bangkok	Bangkok
1594	59	Male	Thailand	Bangkok	Bangkok
1595	26	Female	Thailand	Nonthaburi	Nonthaburi
1596	22	Female	Thailand	Bangkok	Bangkok
1597	82	Male	Thailand	Yala	Yala
1598	46	Male	Thailand	Yala	Yala
1599	72	Male	Thailand	Yala	Yala
1600	37	Male	Thailand	Yala	Yala
1601	55	Male	Thailand	Yala	Yala
1602	53	Male	Thailand	Pattani	Pattani
1603	44	Male	Thailand	Songkhla	Songkhla
1604	59	Male	Germany	Prachuap Khiri Khan	Prachuap Khiri Khan
1605	32	Male	France	Phuket	Phuket
1606	29	Male	Korea	Bangkok	Bangkok
1607	21	Male	Taiwan	Bangkok	Bangkok
1608	23	Male	Korea	Bangkok	Bangkok
1609	59	Male	United Kingdom	Bangkok	Bangkok
1610	48	Male	Thailand	Nonthaburi	Nonthaburi
1611	34	Male	Thailand	Sa Kaeo	Sa Kaeo
1612	44	Female	Thailand	Ubon Ratchathani	Ubon Ratchathani
1613	30	Female	Thailand	Phuket	Phuket
1614	59	Male	Thailand	Phuket	Phuket
1615	38	Female	Thailand	Phuket	Phuket
1616	34	Male	Thailand	Phuket	Phuket
1617	54	Female	Thailand	Bangkok	Bangkok
1618	26	Female	Thailand	Bangkok	Bangkok
1619	25	Female	Thailand	Bangkok	Bangkok
1620	40	Male	USA	Bangkok	Bangkok
1621	46	Male	Thailand	Nonthaburi	Bangkok
1622	56	Male	Thailand	Bangkok	Bangkok
1623	41	Female	Thailand	Phitsanulok	Phitsanulok
1624	68	Male	United Kingdom	Bangkok	Bangkok
1625	29	Female	Thailand	Bangkok	Bangkok
1626	39	Female	Thailand	Bangkok	Bangkok
1627	42	Female	Thailand	Bangkok	Bangkok
1628	53	Male	Thailand	Bangkok	Bangkok
1629	39	Female	Thailand	Bangkok	Bangkok
1630	34	Male	Thailand	Bangkok	Bangkok
1631	27	Female	Thailand	Bangkok	Bangkok
1632	34	Female	Thailand	Bangkok	Bangkok
1633	39	Female	Thailand	Bangkok	Bangkok
1634	32	Male	Thailand	Bangkok	Bangkok
1635	54	Female	Thailand	Pathum Thani	Pathum Thani
1636	55	Male	Thailand	Samut Sakhon	Samut Sakhon
1637	35	Male	Thailand	Bangkok	Bangkok
1638	42	Female	Thailand	Nonthaburi	Nonthaburi
1639	23	Male	Thailand	Nonthaburi	Bangkok
1640	38	Male	Belgium	Bangkok	Bangkok
1641	57	Female	Thailand	Bangkok	Bangkok
1642	34	Male	Thailand	Bangkok	Bangkok
1643	54	Male	Thailand	Bangkok	Bangkok
1644	24	Female	Thailand	Bangkok	Bangkok
1645	19	Male	Thailand	Bangkok	Bangkok
1646	48	Male	Thailand	Samut Prakan	Samut Prakan
1647	44	Female	Thailand	Bangkok	Bangkok
1648	61	Female	Thailand	Bangkok	Bangkok
1649	34	Female	Thailand	Bangkok	Bangkok
1650	42	Male	Thailand	Bangkok	Bangkok
1651	51	Female	Thailand	Bangkok	Pathum Thani
1652	76	Male	Thailand	Bangkok	Bangkok
1653	30	Female	Thailand	Nong Bua Lamphu	Nong Bua Lamphu
1654	37	Female	Thailand	Phuket	Phuket
1655	37	Female	Thailand	Phuket	Phuket
1656	27	Female	Thailand	Phuket	Phuket
1657	32	Female	Thailand	Bangkok	Bangkok
1658	29	Female	Thailand	Bangkok	Bangkok
1659	29	Female	Thailand	Bangkok	Bangkok
1660	27	Female	Thailand	Bangkok	Bangkok
1661	48	Female	Thailand	Bangkok	Bangkok
1662	27	Female	Thailand	Nonthaburi	Nonthaburi
1663	23	Female	Thailand	Bangkok	Bangkok
1664	57	Female	Thailand	Nakhon Pathom	Nakhon Pathom
1665	46	Male	Thailand	Samut Sakhon	Samut Sakhon
1666	26	Female	Thailand	Samut Prakan	Samut Prakan
1667	40	Female	Thailand	Samut Prakan	Samut Prakan
1668	29	Female	Thailand	Sisaket	Sisaket
1669	16	Female	Thailand	Ubon Ratchathani	Ubon Ratchathani
1670	4	Female	Canada	Phuket	Phuket
1671	37	Female	Canada	Phuket	Phuket
1672	28	Female	Thailand	Krabi	Krabi
1673	24	Female	France	Krabi	Krabi
1674	25	Female	Thailand	Songkhla	Songkhla
1675	38	Male	Thailand	Bangkok	Bangkok
1676	0.3	Male	Japan	Bangkok	Bangkok
1677	36	Female	Thailand	Bangkok	Bangkok
1678	30	Female	Thailand	Bangkok	Bangkok
1679	41	Female	Thailand	Bangkok	Bangkok
1680	37	Female	Thailand	Bangkok	Bangkok
1681	53	Male	Thailand	Bangkok	Bangkok
1682	48	Female	Thailand	Bangkok	Bangkok
1683	47	Female	Thailand	Bangkok	Bangkok
1684	53	Male	Thailand	Bangkok	Bangkok
1685	68	Female	Thailand	Bangkok	Bangkok
1686	38	Female	Thailand	Bangkok	Bangkok
1687	57	Female	Thailand	Bangkok	Bangkok
1688	15	Male	Thailand	Bangkok	Bangkok
1689	55	Male	Malaysia	Bangkok	Bangkok
1690	21	Female	Thailand	Bangkok	Bangkok
1691	36	Male	Thailand	Bangkok	Bangkok
1692	25	Male	Thailand	Bangkok	Bangkok
1693	44	Female	Thailand	Bangkok	Bangkok
1694	45	Male	Thailand	Bangkok	Bangkok
1695	25	Female	Thailand	Bangkok	Bangkok
1696	50	Female	Thailand	Bangkok	Bangkok
1697	44	Male	Thailand	Bangkok	Bangkok
1698	20	Male	Myanmar	Bangkok	Bangkok
1699	48	Male	Thailand	Bangkok	Bangkok
1700	50	Male	Thailand	Bangkok	Bangkok
1701	33	Male	Thailand	Bangkok	Bangkok
1702	44	Male	Thailand	Songkhla	Songkhla
1703	64	Female	Thailand	Saraburi	Saraburi
1704	48	Male	Thailand	Samut Prakan	Samut Prakan
1705	55	Male	Thailand	Bangkok	Bangkok
1706	42	Male	Thailand	Buriram	Buriram
1707	43	Male	Thailand	Bangkok	Bangkok
1708	24	Female	Thailand	Bangkok	Bangkok
1709	60	Male	Thailand	Samut Prakan	Samut Prakan
1710	46	Male	Thailand	Samut Prakan	Samut Prakan
1711	46	Male	Thailand	Samut Prakan	Samut Prakan
1712	76	Male	Thailand	Samut Prakan	Samut Prakan
1713	50	Male	Thailand	Samut Prakan	Samut Prakan
1714	56	Male	Thailand	Samut Prakan	Samut Prakan
1715	56	Male	Thailand	Samut Prakan	Samut Prakan
1716	57	Male	Thailand	Samut Prakan	Samut Prakan
1717	44	Male	Thailand	Samut Prakan	Samut Prakan
1718	44	Male	Thailand	Samut Prakan	Samut Prakan
1719	40	Male	Thailand	Samut Prakan	Samut Prakan
1720	32	Male	Thailand	Samut Prakan	Samut Prakan
1721	43	Male	Thailand	Samut Prakan	Samut Prakan
1722	32	Male	Thailand	Samut Prakan	Samut Prakan
1723	61	Male	Thailand	Samut Prakan	Samut Prakan
1724	58	Male	Thailand	Samut Prakan	Samut Prakan
1725	48	Male	Russia	Chonburi	Chonburi
1726	53	Male	Serbia	Bangkok	Bangkok
1727	38	Female	Thailand	Samut Prakan	Samut Prakan
1728	62	Female	Thailand	Chonburi	Chonburi
1729	27	Female	Thailand	Samut Prakan	Samut Prakan
1730	25	Female	Thailand	Buriram	Buriram
1731	42	Female	Thailand	Phuket	Phuket
1732	20	Female	Thailand	Bangkok	Bangkok
1733	27	Female	Thailand	Phuket	Phuket
1734	25	Male	Thailand	Phuket	Phuket
1735	21	Female	Thailand	Phuket	Phuket
1736	41	Male	Thailand	Bangkok	Bangkok
1737	55	Male	Thailand	Bangkok	Bangkok
1738	53	Male	Thailand	Bangkok
1739	26	Female	Thailand	Bangkok	Bangkok
1740	39	Female	Thailand	Bangkok	Bangkok
1741	26	Female	Thailand	Bangkok	Bangkok
1742	52	Female	Thailand	Pathum Thani	Pathum Thani
1743	54	Male	Thailand	Chachoengsao	Chachoengsao
1744	25	Female	Thailand	Bangkok	Bangkok
1745	42	Female	Thailand	Bangkok	Bangkok
1746	42	Male	Thailand	Bangkok	Bangkok
1747	32	Female	Thailand	Bangkok	Bangkok
1748	58	Female	Thailand	Bangkok	Bangkok
1749	48	Female	Thailand	Bangkok	Bangkok
1750	22	Female	Thailand	Nonthaburi	Nonthaburi
1751	43	Female	Thailand	Bangkok	Bangkok
1752	38	Female	Thailand	Chonburi	Chonburi
1753	30	Female	Thailand	Chiang Rai	Chiang Rai
1754	39	Female	Thailand	Phuket	Phuket
1755	5	Male	Canada	Phuket	Phuket
1756	9	Male	Thailand	Pattani	Pattani
1757	42	Male	Thailand	Pattani	Pattani
1758	69	Male	Thailand	Pattani	Pattani
1759	62	Male	Thailand	Pattani	Pattani
1760	47	Male	Thailand	Pattani	Pattani
1761	39	Male	Thailand	Pattani	Pattani
1762	35	Male	Thailand	Narathiwat	Narathiwat
1763	47	Male	Thailand	Bangkok	Bangkok
1764	50	Male	Thailand	Bangkok	Bangkok
1765	26	Female	Thailand	Bangkok	Samut Sakhon
1766	20	Female	Thailand	Bangkok	Bangkok
1767	25	Female	Thailand	Bangkok	Bangkok
1768		Female	Thailand	Bangkok
1769		Female	Thailand	Samut Sakhon
1770	29	Male	Thailand	Nonthaburi	Nonthaburi
1771	29	Male	Thailand	Bangkok	Nonthaburi
1772	63	Male	Thailand	Samut Prakan	Samut Prakan
1773	23	Female	Thailand	Chiang Rai	Chiang Rai
1774	44	Female	Thailand	Pathum Thani	Pathum Thani
1775	46	Male	Thailand	Kanchanaburi	Kanchanaburi
1776	58	Male	Belgium	Prachuap Khiri Khan	Prachuap Khiri Khan
1777	28	Female	Russia	Phuket	Phuket
1778	32	Female	Thailand	Bangkok	Bangkok
1779	22	Female	Thailand	Bangkok	Bangkok
1780	26	Male	Vietnam	Bangkok	Bangkok
1781	33	Female	Thailand	Bangkok	Bangkok
1782	44	Male	Germany	Bangkok	Bangkok
1783	43	Male	Thailand	Narathiwat	Narathiwat
1784	50	Male	Thailand	Yala	Yala
1785	83	Male	Thailand	Yala	Yala
1786	45	Male	Thailand	Samut Prakan	Samut Prakan
1787	63	Male	Thailand	Yala	Yala
1788	47	Male	Thailand	Songkhla	Songkhla
1789	51	Male	Thailand	Samut Prakan	Samut Prakan
1790	55	Male	Thailand	Songkhla	Songkhla
1791	46	Male	Thailand	Bangkok	Nonthaburi
1792	23	Female	Thailand	Chiang Rai	Chiang Rai
1793	43	Male	Thailand	Chiang Rai	Chiang Rai
1794	24	Female	Thailand	Chiang Mai	Chiang Mai
1795	37	Female	Thailand	Chiang Mai	Chiang Mai
1796	15	Female	Thailand	Chiang Mai	Chiang Mai
1797	30	Female	Thailand	Lamphun	Lamphun
1798	26	Female	Thailand	Chiang Rai	Chiang Rai
1799	31	Female	Thailand	Pathum Thani	Bangkok
1800	25	Female	Thailand	Pathum Thani	Bangkok
1801	50	Male	Thailand	Samut Sakhon	Samut Sakhon
1802	51	Male	United Kingdom	Prachuap Khiri Khan	Prachuap Khiri Khan
1803	26	Female	Thailand	Chonburi	Chonburi
1804	26	Female	Thailand	Phuket	Phuket
1805	48	Female	Thailand	Phuket	Phuket
1806	37	Female	Russia	Phuket	Phuket
1807	34	Female	Russia	Phuket	Phuket
1808	30	Male	Thailand	Phuket	Phuket
1809	51	Female	Thailand	Phuket	Phuket
1810	40	Female	Thailand	Phuket	Phuket
1811	36	Male	Thailand	Phuket	Phuket
1812	54	Male	Thailand	Yala	Yala
1813	7	Female	Thailand	Pattani	Pattani
1814	12	Male	Thailand	Pattani	Pattani
1815	35	Female	Thailand	Yala	Yala
1816	16	Male	Thailand	Yala	Yala
1817	50	Male	Australia	Bangkok	Bangkok
1818	31	Male	USA	Bangkok	Bangkok
1819	63	Female	Thailand	Bangkok	Bangkok
1820	48	Female	Thailand	Bangkok	Bangkok
1821	46	Female	Thailand	Bangkok	Bangkok
1822	38	Male	Thailand	Bangkok	Bangkok
1823	44	Female	Thailand	Bangkok	Bangkok
1824	42	Female	Thailand	Bangkok	Bangkok
1825	69	Female	Thailand	Bangkok	Bangkok
1826	6	Male	Thailand	Bangkok	Bangkok
1827	14	Female	Thailand	Bangkok	Bangkok
1828	24	Female	Thailand	Bangkok	Bangkok
1829	26	Female	Thailand	Bangkok	Bangkok
1830	31	Female	Thailand	Bangkok	Bangkok
1831	62	Male	Thailand	Bangkok	Bangkok
1832	57	Male	Thailand	Prachuap Khiri Khan	Prachuap Khiri Khan
1833	26	Female	Thailand	Nakhon Pathom	Nakhon Pathom
1834	32	Male	Thailand	Krabi	Krabi
1835	25	Male	Thailand	Nakhon Si Thammarat	Nakhon Si Thammarat
1836	37	Male	Thailand	Narathiwat	Narathiwat
1837	58	Male	Thailand	Yala	Yala
1838	68	Female	Thailand	Yala	Yala
1839	38	Female	Thailand	Songkhla	Songkhla
1840	22	Female	Thailand	Bangkok	Bangkok
1841	26	Female	Thailand	Bangkok	Bangkok
1842	74	Male	Thailand	Pattani	Pattani
1843	52	Female	Sweden	Phuket	Phuket
1844	81	Male	Japan	Bangkok	Bangkok
1845	55	Male	Pakistan	Bangkok	Bangkok
1846	53	Female	Thailand	Surin	Surin
1847	27	Female	Thailand	Bangkok	Bangkok
1848	82	Male	Switzerland	Prachuap Khiri Khan	Prachuap Khiri Khan
1849	41	Male	Thailand	Bangkok	Bangkok
1850	40	Female	Thailand	Chonburi	Chonburi
1851	39	Male	Thailand	Phuket	Phuket
1852	32	Female	Thailand	Phuket	Phuket
1853	28	Female	Thailand	Phuket	Phuket
1854	24	Female	Thailand	Bangkok	Bangkok
1855	40	Female	Thailand	Bangkok	Bangkok
1856	58	Male	Thailand	Bangkok	Bangkok
1857	26	Male	Thailand	Surat Thani	Surat Thani
1858	38	Female	Thailand	Pattani	Pattani
1859	55	Male	Thailand	Nakhon Nayok	Nakhon Nayok
1860	27	Male	Thailand	Samut Songkhram	Samut Songkhram
1861	27	Female	Thailand	Chonburi	Chonburi
1862	48	Female	Thailand	Samut Prakan	Samut Prakan
1863	46	Female	Thailand	Amnat Charoen	Amnat Charoen
1864	69	Female	Thailand	Narathiwat	Narathiwat
1865	49	Male	Japan	Bangkok	Bangkok
1866	71	Male	Thailand	Bangkok	Bangkok
1867	47	Female	Thailand	Bangkok	Bangkok
1868	33	Female	Thailand	Lamphun	Lamphun
1869	44	Male	Thailand	Pathum Thani	Pathum Thani
1870	66	Female	Thailand	Samut Prakan	Samut Prakan
1871	19	Male	Thailand	Yala	Yala
1872	37	Female	Thailand	Bangkok	Bangkok
1873	55	Male	Sweden	Bangkok	Bangkok
1874	34	Female	Thailand	Bangkok	Bangkok
1875	50	Male	Thailand	Phetchaburi	Phetchaburi
1876	64	Male	Thailand	Bangkok	Bangkok
1877	25	Male	Hungary	Phuket	Phuket
1878	28	Female	Thailand	Nonthaburi	Nonthaburi
1879	64	Male	Thailand	Songkhla	Phatthalung
1880	37	Female	Thailand	Songkhla	Songkhla
1881	47	Male	Thailand	Songkhla	Songkhla
1882	37	Female	Thailand	Songkhla	Songkhla
1883	47	Male	Thailand	Songkhla	Songkhla
1884	65	Male	Thailand	Narathiwat	Narathiwat
1885	25	Female	Thailand	Kalasin	Kalasin
1886	2	Male	Thailand	Nong Khai	Nong Khai
1887	25	Female	Thailand	Nong Khai	Phuket
1888	42	Female	Thailand	Buriram	Buriram
1889	49	Female	Thailand	Phuket	Phuket
1890	17	Male	Thailand	Phuket	Phuket
1891	26	Male	Thailand	Phuket	Phuket
1892	24	Male	Thailand	Phuket	Phuket
1893	46	Female	Thailand	Phuket	Phuket
1894	21	Male	Thailand	Phuket	Phuket
1895	62	Male	Germany	Phuket	Phuket
1896	51	Male	Thailand	Krabi	Krabi
1897	23	Male	Thailand	Narathiwat	Narathiwat
1898	49	Male	Thailand	Yala	Yala
1899	5	Male	Thailand	Yala	Yala
1900	48	Female	Thailand	Yala	Yala
1901	23	Female	Thailand	Bangkok	Bangkok
1902	23	Male	Thailand	Bangkok	Bangkok
1903	63	Female	Thailand	Bangkok	Bangkok
1904	33	Male	Thailand	Bangkok	Bangkok
1905	50	Male	Thailand	Bangkok	Bangkok
1906	55	Female	Thailand	Bangkok	Bangkok
1907	35	Male	Thailand	Bangkok	Bangkok
1908	30	Female	Thailand	Bangkok	Bangkok
1909	31	Female	Thailand	Bangkok	Bangkok
1910	55	Female	Thailand	Bangkok	Bangkok
1911	52	Male	Thailand	Bangkok	Bangkok
1912	24	Female	Thailand	Bangkok	Bangkok
1913	45	Female	Thailand	Bangkok	Bangkok
1914	35	Female	Thailand	Bangkok	Bangkok
1915	31	Male	Thailand	Bangkok	Bangkok
1916	50	Female	Thailand	Bangkok	Bangkok
1917	55	Male	Thailand	Bangkok	Bangkok
1918	44	Female	Thailand	Bangkok	Bangkok
1919	21	Male	Thailand	Bangkok	Ratchaburi
1920	53	Female	Thailand	Bangkok	Bangkok
1921	29	Female	Thailand	Bangkok	Bangkok
1922	27	Female	Thailand	Nonthaburi	Nonthaburi
1923	34	Male	Thailand	Nonthaburi	Bangkok
1924	48	Female	Thailand	Bangkok	Bangkok
1925	39	Male	Thailand	Bangkok	Bangkok
1926	23	Female	Thailand	Bangkok	Bangkok
1927	24	Female	Thailand	Bangkok	Bangkok
1928	23	Female	Thailand	Phitsanulok	Bangkok
1929	31	Female	Thailand	Bangkok	Bangkok
1930	47	Female	Thailand	Prachinburi	Prachinburi
1931	44	Male	China	Chachoengsao	Chachoengsao
1932	42	Female	Russia	Chonburi	Chonburi
1933	26	Female	Thailand	Bangkok	Bangkok
1934	44	Female	France	Bangkok	Bangkok
1935	51	Male	Singapore	Bangkok	Bangkok
1936	44	Male	Liberia	Bangkok	Bangkok
1937	47	Male	United Kingdom	Bangkok	Bangkok
1938	42	Male	France	Bangkok	Bangkok
1939	57	Male	Thailand	Phuket	Phuket
1940	57	Male	Thailand	Bangkok	Bangkok
1941	74	Male	France	Chonburi	Chonburi
1942	63	Male	Thailand	Yala	Yala
1943	47	Male	Thailand	Yala	Yala
1944	59	Female	Thailand	Bangkok	Bangkok
1945	60	Male	Thailand	Pathum Thani	Pathum Thani
1946	51	Male	Thailand	Nonthaburi	Bangkok
1947	42	Male	Thailand	Samut Prakan	Samut Prakan
1948	42	Male	Thailand	Samut Prakan	Bangkok
1949	49	Male	Thailand	Samut Prakan	Samut Prakan
1950	26	Female	Thailand	Phuket	Phuket
1951	63	Female	Thailand	Phuket	Phuket
1952	24	Female	Thailand	Phuket	Phuket
1953	50	Female	Thailand	Bangkok	Bangkok
1954	63	Female	Thailand	Bangkok	Bangkok
1955	40	Male	Thailand	Bangkok	Bangkok
1956	27	Male	Thailand	Bangkok	Bangkok
1957	52	Male	Thailand	Bangkok
1958	45	Female	Thailand	Chonburi	Chonburi
1959	24	Female	Thailand	Bangkok	Bangkok
1960	22	Female	Thailand	Bangkok	Bangkok
1961	30	Female	Thailand	Bangkok	Bangkok
1962	51	Female	Thailand	Bangkok	Bangkok
1963	20	Male	Thailand	Chachoengsao	Chachoengsao
1964	33	Female	Russia	Chonburi	Chonburi
1965	68	Male	Thailand	Bangkok	Bangkok
1966	44	Female	Thailand	Bangkok	Bangkok
1967	51	Male	Thailand	Bangkok	Bangkok
1968	32	Female	Thailand	Samut Prakan	Samut Prakan
1969	34	Male	Thailand	Samut Prakan	Samut Prakan
1970	23	Female	Thailand	Samut Prakan	Samut Prakan
1971	70	Female	Thailand	Khon Kaen	Khon Kaen
1972	26	Female	Thailand	Bangkok	Bangkok
1973	52	Male	Australia	Bangkok	Bangkok
1974	45	Male	Kuwait	Bangkok	Bangkok
1975	35	Male	Thailand	Bangkok	Bangkok
1976	50	Female	Thailand	Bangkok	Bangkok
1977	39	Female	Thailand	Nonthaburi
1978	54	Male	Thailand	Nonthaburi	Nonthaburi
1979	40	Male	Thailand	Chonburi
1980	42	Male	Thailand	Nonthaburi	Bangkok
1981	42	Female	Thailand	Samut Sakhon	Samut Sakhon
1982	27	Male	Thailand	Nonthaburi	Nonthaburi
1983	20	Female	Thailand	Pathum Thani	Pathum Thani
1984	52	Female	Thailand	Pathum Thani	Pathum Thani
1985	81	Female	Belgium	Prachuap Khiri Khan	Prachuap Khiri Khan
1986	34	Male	Thailand	Suphan Buri	Suphan Buri
1987	48	Female	Thailand	Suphan Buri	Suphan Buri
1988	0.1	Male	Thailand	Rayong	Rayong
1989	18	Male	Thailand	Phuket	Phuket
1990	27	Male	Philippines	Phuket	Phuket
1991	57	Female	Thailand	Yala	Yala
1992	57	Male	Thailand	Yala	Yala
1993	30	Female	Thailand	Bangkok	Bangkok
1994	70	Male	Thailand	Bangkok	Bangkok
1995	35	Female	Thailand	Bangkok	Bangkok
1996	16	Male	Thailand	Bangkok	Bangkok
1997	6	Male	Thailand	Bangkok	Bangkok
1998	70	Female	Thailand	Bangkok	Bangkok
1999	40	Male	Thailand	Bangkok	Bangkok
[truncated: 1,136 more rows]
